# Supplementary material for: Genome-wide identification, evolution and expression of the CPP gene family in six Theaceae species
Source: Front Plant Sci. 2025 Nov 10;16:1700390. doi: 10.3389/fpls.2025.1700390 (PMC12643006; doi:10.3389/fpls.2025.1700390)
Supplement: Supplementary Table 1 — The CPP genes identified in this study. [file Table1.xlsx]

## Sheet: Table S1
Table S1 The CPP genes identified in this study.
GeneName	GeneID	Species	Chr	Start	End	Gene length	AA len	MW（ Kda）	pI	ExonNum	Subcellular	Class	Duplicate Type
CcheCPP1	GWHGBGBN040722	Camellia chekiangoleosa	Chr5	24434777	24440015	5239	776	84422.4	5.59	10	nucl	Class I	wgd
CcheCPP2	GWHGBGBN051286	Camellia chekiangoleosa	Chr7	114876058	114901063	25006	773	84814.5	6.39	10	nucl	Class I	transposed
CcheCPP3	GWHGBGBN061254	Camellia chekiangoleosa	Chr9	164924979	164930173	5195	851	92871.5	5.64	9	nucl	Class I	wgd
CcheCPP4	GWHGBGBN061286	Camellia chekiangoleosa	Chr9	165829414	165834637	5224	852	93058.8	5.83	9	nucl	Class I	wgd
CcheCPP5	GWHGBGBN010545	Camellia chekiangoleosa	Chr11	47004090	47045624	41535	558	61386.9	8.3	10	nucl	Class II	transposed
CcheCPP6	GWHGBGBN010671	Camellia chekiangoleosa	Chr11	52018049	52026437	8389	940	102333	4.97	11	nucl	Class I	dispersed
CcheCPP7	GWHGBGBN010699	Camellia chekiangoleosa	Chr11	53733270	53742138	8869	936	101884	4.91	11	nucl	Class I	wgd
CcheCPP8	GWHGBGBN016745	Camellia chekiangoleosa	Chr13	44710134	44726938	16805	558	61438.6	8.21	9	nucl	Class II	wgd
CcheCPP9	GWHGBGBN019059	Camellia chekiangoleosa	Chr13	132424923	132444566	19644	542	58885.4	8.11	8	nucl	Class II	wgd
CcheCPP10	GWHGBGBN019236	Camellia chekiangoleosa	Chr13	137808592	137815378	6787	981	106212	5.75	11	nucl	Class I	wgd
CcheCPP11	GWHGBGBN021916	Camellia chekiangoleosa	Chr14	94702983	94720882	17900	409	45452.4	8.29	10	nucl	Class II	wgd
CcraCPP1	EVM20prediction20Chr04.3637	Camellia crapnelliana	Chr04	190839856	190845032	5177	774	84223.1	5.59	10	nucl	Class I	wgd
CcraCPP2	EVM20prediction20Chr08.2293	Camellia crapnelliana	Chr08	122103110	122153777	50668	792	86825	6.95	10	nucl	Class I	dispersed
CcraCPP3	EVM20prediction20Chr08.2838	Camellia crapnelliana	Chr08	143805657	143826630	20974	584	62827.8	8.13	8	nucl	Class II	wgd
CcraCPP4	EVM20prediction20Chr09.492	Camellia crapnelliana	Chr09	17211208	17216418	5211	813	88168.2	5.48	10	nucl	Class I	wgd
CcraCPP5	EVM20prediction20Chr12.1238	Camellia crapnelliana	Chr12	52111663	52169015	57353	605	66224.2	7.99	8	nucl	Class II	wgd
CcraCPP6	EVM20prediction20Chr12.1362	Camellia crapnelliana	Chr12	58143154	58164381	21228	942	102793	5.55	12	nucl	Class I	wgd
CcraCPP7	EVM20prediction20Chr14.811	Camellia crapnelliana	Chr14	47315384	47351126	35743	587	63810.1	8.52	8	nucl	Class II	wgd
CcraCPP8	EVM20prediction20Chr14.2614	Camellia crapnelliana	Chr14	120860160	120872652	12493	466	50726.9	7.03	8	nucl	Class II	wgd
CcraCPP9	EVM20prediction20Chr14.2763	Camellia crapnelliana	Chr14	126020350	126027567	7218	978	105946	5.84	13	nucl	Class I	wgd
CcraCPP10	EVM20prediction20Chr15.2043	Camellia crapnelliana	Chr15	111781595	111787008	5414	470	52221.2	8.71	8	nucl	Class II	wgd
CjapCPP2	EVM0002864	Camellia japonica	Lachesis_group1	84102982	84121730	18749	452	49795.5	8.15	7	nucl	Class I	dispersed
CjapCPP1	EVM0010853	Camellia japonica	Lachesis_group1	57462821	57489653	26833	584	62864.8	8.21	8	nucl	Class II	wgd
CjapCPP3	EVM0009378	Camellia japonica	Lachesis_group3	179945896	179949104	3209	704	76535.6	5.67	9	nucl	Class I	dispersed
CjapCPP4	EVM0003724	Camellia japonica	Lachesis_group10	44261284	44299546	38263	589	63832	8.45	8	nucl	Class II	wgd
CjapCPP6	EVM0003863	Camellia japonica	Lachesis_group10	135049593	135056863	7271	978	105920	5.84	13	nucl	Class I	wgd
CjapCPP5	EVM0018779	Camellia japonica	Lachesis_group10	129962725	129977654	14930	542	58924.5	8.11	8	nucl	Class II	wgd
CjapCPP7	EVM0003240	Camellia japonica	Lachesis_group13	39927345	39984057	56713	667	74104.1	6.74	17	nucl	Class II	wgd
CjapCPP8	EVM0004018	Camellia japonica	Lachesis_group13	46332534	46335219	2686	578	63289.6	6.49	7	nucl	Class I	wgd
CjapCPP9	EVM0013162	Camellia japonica	Lachesis_group13	47548972	47555645	6674	894	98094.7	5.28	11	nucl	Class I	wgd
CjapCPP10	EVM0018834	Camellia japonica	Lachesis_group14	103809890	103815960	6071	470	52192	8.43	9	nucl	Class II	wgd
CjapCPP11	EVM0015305	Camellia japonica	contig374	14460	36363	21904	515	56201.6	7.42	9	nucl	Class II	transposed
ColeCPP12	LG06G02982	Camellia oleifera	CM045762.1	172247874	172252709	4836	774	84377.3	5.7	10	nucl	Class I	wgd
ColeCPP3	LG03G01342	Camellia oleifera	CM045763.1	55703303	55723493	20191	584	62864.8	8.21	8	nucl	Class II	wgd
ColeCPP4	LG03G01888	Camellia oleifera	CM045763.1	82003277	82071451	68175	717	78521.3	6.81	10	nucl	Class I	dispersed
ColeCPP11	LG08G02938	Camellia oleifera	CM045766.1	172136021	172140843	4823	816	88322.3	5.28	10	nucl	Class I	wgd
ColeCPP6	LG11G01559	Camellia oleifera	CM045769.1	120455934	120464045	8112	930	101130	5.23	11	nucl	Class I	wgd
ColeCPP7	LG11G01663	Camellia oleifera	CM045769.1	126158013	126197786	39774	605	66163	8.01	8	nucl	Class II	dispersed
ColeCPP1	LG13G00561	Camellia oleifera	CM045771.1	41302634	41339824	37191	587	63686.9	8.45	8	nucl	Class II	dispersed
ColeCPP2	LG13G00574	Camellia oleifera	CM045771.1	41831107	41865068	33962	583	63348.6	8.45	8	nucl	Class II	wgd
ColeCPP8	LG13G02398	Camellia oleifera	CM045771.1	130712282	130725151	12870	542	59009.5	8.03	8	nucl	Class II	wgd
ColeCPP9	LG13G02546	Camellia oleifera	CM045771.1	136636778	136643341	6564	933	101135	5.64	12	nucl	Class I	wgd
ColeCPP10	LG13G02568	Camellia oleifera	CM045771.1	137267402	137274044	6643	939	101315	6	12	nucl	Class I	wgd
ColeCPP5	LG14G01904	Camellia oleifera	CM045772.1	116399172	116404661	5490	470	52144	8.54	8	nucl	Class II	wgd
CsinCPP1	TGY048712	Camellia sinensis	Chr05	182603239	182608234	4996	777	84727.6	5.68	10	nucl	Class I	wgd
CsinCPP2	TGY049242	Camellia sinensis	Chr05	194504871	194509935	5065	774	84329.2	5.58	10	nucl	Class I	wgd
CsinCPP3	TGY053990	Camellia sinensis	Chr06	76469657	76483376	13720	467	51512.5	6.36	10	nucl	Class I	dispersed
CsinCPP4	TGY103683	Camellia sinensis	Chr12	114662612	114670048	7437	898	97987.5	5.07	12	nucl	Class I	wgd
CsinCPP5	TGY103826	Camellia sinensis	Chr12	118108034	118132604	24571	771	84287	7.93	10	nucl	Class II	dispersed
CsinCPP6	TGY103946	Camellia sinensis	Chr12	120310781	120319035	8255	534	58574.7	8.4	8	nucl	Class II	dispersed
CsinCPP7	TGY114397	Camellia sinensis	Chr14	14443376	14450543	7168	980	106453	5.43	12	nucl	Class I	wgd
CsinCPP8	TGY114730	Camellia sinensis	Chr14	20906238	20928529	22292	544	59153.8	7.99	8	nucl	Class II	wgd
CsinCPP9	TGY118442	Camellia sinensis	Chr14	101830431	101875496	45066	587	63749.9	8.52	9	nucl	Class II	wgd
CsinCPP10	TGY121770	Camellia sinensis	Chr15	17019494	17025245	5752	448	50039.8	8.24	8	nucl	Class II	transposed
SsinCPP1	SsinChr2G00076150	Stewartia sinensis	2	192001947	192027289	25343	555	60515.5	8.25	8	nucl	Class II	wgd
SsinCPP2	SsinChr2G00077940	Stewartia sinensis	2	199293254	199301664	8411	904	98631.2	5.12	11	nucl	Class I	wgd
SsinCPP3	SsinChr3G00090660	Stewartia sinensis	3	18270954	18279926	8973	466	52227.8	8.49	8	nucl	Class II	wgd
SsinCPP4	SsinChr6G00226190	Stewartia sinensis	6	45281363	45330473	49111	655	71441.5	8.01	9	nucl	Class II	wgd
SsinCPP5	SsinChr6G00227310	Stewartia sinensis	6	52858740	52875849	17110	928	101168	6.36	10	nucl	Class I	wgd
SsinCPP6	SsinChr8G00322230	Stewartia sinensis	8	162361250	162369120	7871	803	87046.5	5.29	10	nucl	Class I	wgd
SsinCPP7	SsinChr10G00395150	Stewartia sinensis	10	137465058	137472697	7640	812	87888.8	5.22	10	nucl	Class I	wgd
SsinCPP8	SsinChr13G00470610	Stewartia sinensis	13	77821976	77840538	18563	604	65281.8	8.33	8	nucl	Class II	wgd
SsinCPP9	SsinChr13G00479970	Stewartia sinensis	13	115921483	115929016	7534	797	87408	5.22	10	nucl	Class I	dispersed
SsinCPP10	SsinChr17G00576220	Stewartia sinensis	17	57298471	57339994	41524	610	66238	7.92	8	nucl	Class II	wgd
SsinCPP11	SsinScaf242G00630510	Stewartia sinensis	Scaffold242	92593	93990	1398	465	50788.2	7.47	1	nucl	Class I	transposed
AthaCPP1	AT2G20110	Arabidopsis thaliana	2	8683979	8687283	3305	578	62092.7	8.17	7	nucl	Class II	dispersed
AthaCPP2	AT3G04850	Arabidopsis thaliana	3	1331898	1336076	4179	639	70973.6	4.98	10	nucl	Class I	dispersed
AthaCPP3	AT3G16160	Arabidopsis thaliana	3	5473366	5475347	1982	368	41199.7	7.06	7	nucl	Class II	dispersed
AthaCPP4	AT3G22760	Arabidopsis thaliana	3	8044410	8048263	3854	609	66654.2	8.21	10	nucl	Class I	wgd
AthaCPP5	AT3G22780	Arabidopsis thaliana	3	8048802	8052504	3703	695	76276.8	6.68	10	nucl	Class I	proximal
AthaCPP6	AT4G14770	Arabidopsis thaliana	4	8480634	8484976	4343	674	74053.5	5.48	9	nucl	Class I	wgd
AthaCPP7	AT4G29000	Arabidopsis thaliana	4	14293513	14297066	3554	603	64635.6	7.94	8	nucl	Class II	dispersed
AthaCPP8	AT5G25790	Arabidopsis thaliana	5	8977057	8979296	2240	504	56805.6	8.28	7	nucl	Class I	dispersed
OsatCPP1	LOC_Os01g55580.MSUv7.0	Oryza sativa	1	32016622	32022401	5780	619	66772.9	8.98	8	chlo	Class II	transposed
OsatCPP10	LOC_Os12g41210.MSUv7.0	Oryza sativa	12	25553542	25557389	3848	407	44429.5	6.49	6	nucl	Class I	wgd
OsatCPP11	LOC_Os12g41230.MSUv7.0	Oryza sativa	12	25561750	25569052	7303	760	82024.8	6.99	11	nucl	Class I	proximal
OsatCPP2	LOC_Os02g17460.MSUv7.0	Oryza sativa	2	10042478	10049191	6714	497	55190.4	8.27	9	chlo	Class II	dispersed
OsatCPP3	LOC_Os03g43730.MSUv7.0	Oryza sativa	3	24454953	24461662	6710	757	83513.2	8.16	13	nucl	Class I	wgd
OsatCPP4	LOC_Os04g09560.MSUv7.0	Oryza sativa	4	5130826	5132553	1728	147	16425.7	8.49	5	chlo	Class I	transposed
OsatCPP5	LOC_Os05g43380.MSUv7.0	Oryza sativa	5	25224822	25227403	2582	374	41412.1	8.15	6	nucl	Class I	transposed
OsatCPP6	LOC_Os05g51040.MSUv7.0	Oryza sativa	5	29292436	29293646	1211	194	21629	6.96	6	nucl	Class I	transposed
OsatCPP7	LOC_Os06g22670.MSUv7.0	Oryza sativa	6	13182291	13189126	6836	518	56325.9	7.14	9	nucl	Class II	transposed
OsatCPP8	LOC_Os07g07974.MSUv7.0	Oryza sativa	7	4020265	4027484	7220	782	84168.7	6.5	11	nucl	Class I	dispersed
OsatCPP9	LOC_Os08g28214.MSUv7.0	Oryza sativa	8	17214129	17221249	7121	598	65695.2	8.48	9	nucl	Class II	transposed

## Sheet: Table S2
Table S2. Primer sequences used for qRT-PCR validation of candidate genes
Gene name	Primer name	Sequence
CoCPP1	CPP1-F	CTATAACACATCCTCACA
	CPP1-R	TTCTCCTACAGTAATAAGC
CoCPP2	CPP2-F	GCGATGTAACTGTAAGAA
	CPP2-R	ATGAATAGGCTTGTTGTAG
CoCPP3	CPP3-F	CTTGCTTCATCTTCATCA
	CPP3-R	ATACATCCACTCCATCTG
CoCPP4	CPP4-F	TCACCTCATCTTAATCCTCTT
	CPP4-R	TGCCGCTAATATCCTGTT
CoCPP5	CPP5-F	ATGATGATGATGATGATGATGATG
	CPP5-R	GGTCTCCTGAACTGTATCTT
CoCPP6	CPP6-F	ATGCTGAAGTGGAAGAAG
	CPP6-R	GTTGCTGGAAGAGTAGAAT
CoCPP7	CPP7-F	AACTCATAGATGGTGCTA
	CPP7-R	GCCTCATTCTCAACATTA
CoCPP8	CPP8-F	TTGTCTTGATGAAGTTCTG
	CPP8-R	AATGGTTGTTGTTGGATAC
CoCPP9	CPP9-F	CCTCATCTTCACTGCTAT
	CPP9-R	CGGAGACCTGTATATCAAT
CoCPP10	CPP10-F	TCACCTCATCTTAATCCTCTT
	CPP10-R	TGCCGCTAATATCCTGTT
CoCPP11	CPP11-F	TGGAATATACTGTGATGGAT
	CPP11-R	TTGGATTACGCTCTAAGG
CoCPP12	CPP12-F	AATAGAGAAGATTGTGGAA
	CPP12-R	GCTGAAGAGAAGTTAGAT
GAPDH	GAPDH-F	CTACTGGAGTTTTCACCGA
	GAPDH-R	TAAGACCCTCAACAATGCC

## Sheet: Table S3
Table S3 Intra-collinear gene pairs identified in six Theaceae species
Species	Seq1	Seq2
Camellia.chekiangoleosa	CcheCPP7	CcheCPP10
	CcheCPP8	CcheCPP9
	CcheCPP8	CcheCPP11
	CcheCPP1	CcheCPP4
Camellia.crapnelliana	CcraCPP1	CcraCPP4
	CcraCPP3	CcraCPP5
	CcraCPP3	CcraCPP7
	CcraCPP3	CcraCPP8
	CcraCPP3	CcraCPP10
	CcraCPP6	CcraCPP9
	CcraCPP5	CcraCPP10
	CcraCPP7	CcraCPP8
	CcraCPP7	CcraCPP10
Camellia.japonica	CjapCPP1	CjapCPP5
	CjapCPP1	CjapCPP4
	CjapCPP1	CjapCPP10
	CjapCPP4	CjapCPP5
	CjapCPP6	CjapCPP9
	CjapCPP6	CjapCPP8
	CjapCPP4	CjapCPP7
	CjapCPP4	CjapCPP10
	CjapCPP7	CjapCPP10
Camellia.oleifera	ColeCPP12	ColeCPP11
	ColeCPP3	ColeCPP8
	ColeCPP3	ColeCPP2
	ColeCPP3	ColeCPP5
	ColeCPP6	ColeCPP9
	ColeCPP9	ColeCPP10
	ColeCPP2	ColeCPP8
Camellia.sinensis	CsinCPP1	CsinCPP2
	CsinCPP4	CsinCPP7
	CsinCPP8	CsinCPP9
Stewartia.sinensis	SsinCPP7	SsinCPP6
	SsinCPP8	SsinCPP10
	SsinCPP8	SsinCPP3
	SsinCPP10	SsinCPP1
	SsinCPP10	SsinCPP3
	SsinCPP10	SsinCPP4
	SsinCPP1	SsinCPP3
	SsinCPP1	SsinCPP4
	SsinCPP2	SsinCPP5
	SsinCPP3	SsinCPP4

## Sheet: Table S4
Table S4 Collinear gene pairs among different species
gene pair 1	gene pair 2
OsatCPP1	AthaCPP7
OsatCPP2	AthaCPP7
OsatCPP3	AthaCPP6
OsatCPP4	AthaCPP2
OsatCPP5	AthaCPP4
OsatCPP6	AthaCPP2
OsatCPP7	AthaCPP7
OsatCPP8	AthaCPP6
OsatCPP9	AthaCPP7
OsatCPP10	AthaCPP6
OsatCPP11	AthaCPP5
AthaCPP1	SsinCPP8
AthaCPP2	SsinCPP7
AthaCPP3	SsinCPP3
AthaCPP4	SsinCPP7
AthaCPP5	SsinCPP7
AthaCPP6	SsinCPP7
AthaCPP7	SsinCPP8
AthaCPP8	SsinCPP8
SsinCPP7	CcraCPP4
SsinCPP8	CcraCPP3
SsinCPP9	CcraCPP2
SsinCPP10	CcraCPP7
SsinCPP1	CcraCPP5
SsinCPP2	CcraCPP9
SsinCPP3	CcraCPP10
SsinCPP4	CcraCPP5
SsinCPP5	CcraCPP6
SsinCPP6	CcraCPP1
SsinCPP11	CcraCPP3
CcraCPP1	CsinCPP2
CcraCPP2	CsinCPP3
CcraCPP3	CsinCPP9
CcraCPP4	CsinCPP2
CcraCPP5	CsinCPP5
CcraCPP6	CsinCPP4
CcraCPP8	CsinCPP8
CcraCPP9	CsinCPP7
CcraCPP7	CsinCPP9
CcraCPP10	CsinCPP10
CsinCPP1	CcheCPP1
CsinCPP2	CcheCPP1
CsinCPP3	CcheCPP2
CsinCPP4	CcheCPP7
CsinCPP5	CcheCPP5
CsinCPP6	CcheCPP5
CsinCPP7	CcheCPP10
CsinCPP8	CcheCPP9
CsinCPP9	CcheCPP8
CsinCPP10	CcheCPP11
CcheCPP5	CjapCPP11
CcheCPP6	CjapCPP9
CcheCPP7	CjapCPP9
CcheCPP8	CjapCPP4
CcheCPP9	CjapCPP5
CcheCPP10	CjapCPP6
CcheCPP11	CjapCPP10
CcheCPP1	CjapCPP3
CcheCPP2	CjapCPP2
CcheCPP3	CjapCPP3
CcheCPP4	CjapCPP3
CjapCPP1	ColeCPP3
CjapCPP2	ColeCPP4
CjapCPP3	ColeCPP12
CjapCPP4	ColeCPP1
CjapCPP5	ColeCPP8
CjapCPP6	ColeCPP9
CjapCPP7	ColeCPP7
CjapCPP8	ColeCPP6
CjapCPP9	ColeCPP6
CjapCPP10	ColeCPP5
CjapCPP11	ColeCPP7

## Sheet: Table S5
Table S5 Cis elements identified in CPP genes
Gene	subfamily	Motif name	Motif	Position	width	strand	class	Function
CcheCPP1	Class I	TCT-motif	TCTTAC	348	6	-	light response	light responsiveness
CcheCPP1	Class I	TCT-motif	TCTTAC	522	6	-	light response	light responsiveness
CcheCPP1	Class I	AuxRR-core	GGTCCAT	767	7	+	hormone respone	auxin responsiveness
CcheCPP1	Class I	AuxRR-core	GGTCCAT	1037	7	+	hormone respone	auxin responsiveness
CcheCPP1	Class I	AAGAA-motif	GAAAGAA	219	7	+	growth and development	cis-element involved in seed specific expression
CcheCPP1	Class I	AAGAA-motif	GAAAGAA	1878	7	+	growth and development	cis-element involved in seed specific expression
CcheCPP1	Class I	MBS	CAACTG	1101	6	+	stress respone	drought-inducibility
CcheCPP1	Class I	GATA-motif	AAGATAAGATT	1586	10	-	light response	light responsiveness
CcheCPP1	Class I	WRE3	CCACCT	486	6	+	stress respone	wound responsive element
CcheCPP1	Class I	GT1-motif	GGTTAA	1894	6	+	light response	light responsiveness
CcheCPP1	Class I	MYB-like sequence	TAACCA	1893	6	-	stress respone	stress response element
CcheCPP1	Class I	TCA	TCATCTTCAT	715	9	+	hormone respone	salicylic acid responsiveness
CcheCPP1	Class I	ARE	AAACCA	1417	6	-	stress respone	anaerobic induction
CcheCPP1	Class I	ARE	AAACCA	1947	6	+	stress respone	anaerobic induction
CcheCPP1	Class I	as-1	TGACG	1680	5	+	hormone respone	salicylic acid responsiveness
CcheCPP1	Class I	Box 4	ATTAAT	1294	6	-	light response	light responsiveness
CcheCPP1	Class I	Box 4	ATTAAT	1536	6	-	light response	light responsiveness
CcheCPP1	Class I	Box 4	ATTAAT	1887	6	-	light response	light responsiveness
CcheCPP1	Class I	Box 4	ATTAAT	1909	6	-	light response	light responsiveness
CcheCPP1	Class I	MYB	CAACCA	650	6	+	stress respone	MYB binding site
CcheCPP1	Class I	MYB	CAACCA	1336	6	-	stress respone	MYB binding site
CcheCPP1	Class I	MYB	CAACCA	1494	6	+	stress respone	MYB binding site
CcheCPP1	Class I	MYB	TAACCA	1893	6	-	stress respone	MYB binding site
CcheCPP1	Class I	box S	AGCCACC	484	7	+	stress respone	elicitation; wounding and pathogen responsievness
CcheCPP1	Class I	WUN-motif	CCATTTCAA	728	9	+	stress respone	wound responsive element
CcheCPP1	Class I	MYC	CATTTG	310	6	-	stress respone	MYC binding site
CcheCPP1	Class I	MYC	CATTTG	541	6	-	stress respone	MYC binding site
CcheCPP1	Class I	MYC	CATTTG	627	6	+	stress respone	MYC binding site
CcheCPP1	Class I	MYC	CATTTG	737	6	-	stress respone	MYC binding site
CcheCPP1	Class I	MYC	CAATTG	1717	6	-	stress respone	MYC binding site
CcheCPP1	Class I	MYC	CATTTG	1975	6	+	stress respone	MYC binding site
CcheCPP1	Class I	TC-rich repeats	GTTTTCTTAC	348	9	-	stress respone	defense and stress responsiveness
CcheCPP1	Class I	TC-rich repeats	ATTCTCTAAC	512	9	-	stress respone	defense and stress responsiveness
CcheCPP1	Class I	ERE	ATTTCATA	1376	8	-	hormone respone	ethylene response element
CcheCPP1	Class I	ERE	ATTTTAAA	1616	8	-	hormone respone	ethylene response element
CcheCPP1	Class I	ERE	ATTTCATA	1672	8	-	hormone respone	ethylene response element
CcheCPP1	Class I	ERE	ATTTTAAA	1917	8	+	hormone respone	ethylene response element
CcheCPP1	Class I	ERE	ATTTTAAA	1919	8	-	hormone respone	ethylene response element
CcheCPP1	Class I	CGTCA-motif	CGTCA	1680	5	-	hormone respone	MeJA-responsiveness
CcheCPP1	Class I	TCA-element	CCATCTTTTT	1868	9	-	hormone respone	salicylic acid responsiveness
CcheCPP1	Class I	TGACG-motif	TGACG	1680	5	+	hormone respone	MeJA-responsiveness
CcheCPP1	Class I	AT1-motif	AATTATTTTTTATT	1293	13	+	light response	light responsiveness
CcheCPP1	Class I	AT1-motif	AATTATTTTTTATT	1529	13	-	light response	light responsiveness
CcheCPP10	Class I	as-1	TGACG	1541	5	-	hormone respone	salicylic acid responsiveness
CcheCPP10	Class I	as-1	TGACG	1589	5	+	hormone respone	salicylic acid responsiveness
CcheCPP10	Class I	ACE	CTAACGTATT	612	9	+	light response	light responsiveness
CcheCPP10	Class I	Box 4	ATTAAT	1266	6	-	light response	light responsiveness
CcheCPP10	Class I	MRE	AACCTAA	978	7	-	light response	light responsiveness
CcheCPP10	Class I	GA-motif	ATAGATAA	964	8	+	light response	light responsiveness
CcheCPP10	Class I	ARE	AAACCA	944	6	+	stress respone	anaerobic induction
CcheCPP10	Class I	ARE	AAACCA	1474	6	-	stress respone	anaerobic induction
CcheCPP10	Class I	ARE	AAACCA	1950	6	-	stress respone	anaerobic induction
CcheCPP10	Class I	G-box	CACGTT	814	6	-	light response	light responsiveness
CcheCPP10	Class I	G-box	TCCACATGGCA	1397	10	-	light response	light responsiveness
CcheCPP10	Class I	TGA-element	AACGAC	867	6	-	hormone respone	auxin responsiveness
CcheCPP10	Class I	TGACG-motif	TGACG	1541	5	-	hormone respone	MeJA-responsiveness
CcheCPP10	Class I	TGACG-motif	TGACG	1589	5	+	hormone respone	MeJA-responsiveness
CcheCPP10	Class I	circadian	CAAAGATATC	1676	9	-	growth and development	circadian
CcheCPP10	Class I	TC-rich repeats	GTTTTCTTAC	1566	9	-	stress respone	defense and stress responsiveness
CcheCPP10	Class I	ERE	ATTTTAAA	660	8	+	hormone respone	ethylene response element
CcheCPP10	Class I	CGTCA-motif	CGTCA	1541	5	+	hormone respone	MeJA-responsiveness
CcheCPP10	Class I	CGTCA-motif	CGTCA	1589	5	-	hormone respone	MeJA-responsiveness
CcheCPP10	Class I	WUN-motif	AAATTACT	1867	8	-	stress respone	wound responsive element
CcheCPP10	Class I	MYB	CAACAG	43	6	-	stress respone	MYB binding site
CcheCPP10	Class I	MYB	CAACCA	984	6	-	stress respone	MYB binding site
CcheCPP10	Class I	MYB	TAACCA	1224	6	-	stress respone	MYB binding site
CcheCPP10	Class I	MYB	CAACCA	1748	6	-	stress respone	MYB binding site
CcheCPP10	Class I	MYC	CATTTG	903	6	-	stress respone	MYC binding site
CcheCPP10	Class I	MYC	CATTTG	1303	6	+	stress respone	MYC binding site
CcheCPP10	Class I	MYC	CATGTG	1400	6	+	stress respone	MYC binding site
CcheCPP10	Class I	MYC	CATGTG	1409	6	+	stress respone	MYC binding site
CcheCPP10	Class I	AAGAA-motif	GAAAGAA	1502	7	-	growth and development	cis-element involved in seed specific expression
CcheCPP10	Class I	TCT-motif	TCTTAC	802	6	-	light response	light responsiveness
CcheCPP10	Class I	TCT-motif	TCTTAC	1566	6	-	light response	light responsiveness
CcheCPP10	Class I	TATC-box	TATCCCA	1729	7	-	hormone respone	gibberellin-responsiveness
CcheCPP10	Class I	Myb-binding site	CAACAG	43	6	-	stress respone	stress response element
CcheCPP10	Class I	MYB-like sequence	TAACCA	1224	6	-	stress respone	stress response element
CcheCPP10	Class I	GT1-motif	GGTTAA	1225	6	+	light response	light responsiveness
CcheCPP10	Class I	GCN4_motif	TGAGTCA	1805	7	-	growth and development	endosperm
CcheCPP10	Class I	GARE-motif	TCTGTTG	42	7	+	hormone respone	gibberellin-responsiveness
CcheCPP10	Class I	ABRE	ACGTG	815	5	+	hormone respone	abscisic acid responsiveness
CcheCPP10	Class I	ATCT-motif	AATCTAATCC	377	9	-	light response	light responsiveness
CcheCPP11	Class II	GT1-motif	GGTTAA	459	6	-	light response	light responsiveness
CcheCPP11	Class II	GATA-motif	AAGGATAAGG	457	9	-	light response	light responsiveness
CcheCPP11	Class II	TCCC-motif	TCTCCCT	1062	7	+	light response	light responsiveness
CcheCPP11	Class II	TCCC-motif	TCTCCCT	1194	7	+	light response	light responsiveness
CcheCPP11	Class II	AAGAA-motif	GAAAGAA	344	7	-	growth and development	cis-element involved in seed specific expression
CcheCPP11	Class II	AAGAA-motif	GAAAGAA	938	7	+	growth and development	cis-element involved in seed specific expression
CcheCPP11	Class II	AAGAA-motif	gGTAAAGAAA	1498	9	+	growth and development	cis-element involved in seed specific expression
CcheCPP11	Class II	STRE	AGGGG	392	5	-	stress respone	stress response element
CcheCPP11	Class II	STRE	AGGGG	1626	5	-	stress respone	stress response element
CcheCPP11	Class II	STRE	AGGGG	1637	5	+	stress respone	stress response element
CcheCPP11	Class II	Sp1	GGGCGG	1662	6	-	light response	light responsiveness
CcheCPP11	Class II	AT1-motif	AATTATTTTTTATT	1376	13	-	light response	light responsiveness
CcheCPP11	Class II	AT1-motif	AATTATTTTTTATT	1475	13	+	light response	light responsiveness
CcheCPP11	Class II	TGACG-motif	TGACG	83	5	+	hormone respone	MeJA-responsiveness
CcheCPP11	Class II	TGACG-motif	TGACG	579	5	-	hormone respone	MeJA-responsiveness
CcheCPP11	Class II	TGACG-motif	TGACG	1716	5	+	hormone respone	MeJA-responsiveness
CcheCPP11	Class II	TGACG-motif	TGACG	1771	5	+	hormone respone	MeJA-responsiveness
CcheCPP11	Class II	W box	TTGACC	1790	6	+	stress respone	Fungal elicitor responsive element;wound responsive
CcheCPP11	Class II	TCA-element	CCATCTTTTT	441	9	+	hormone respone	salicylic acid responsiveness
CcheCPP11	Class II	TCA-element	CCATCTTTTT	643	9	+	hormone respone	salicylic acid responsiveness
CcheCPP11	Class II	MYC	CATTTG	14	6	+	stress respone	MYC binding site
CcheCPP11	Class II	MYC	CATGTG	505	6	+	stress respone	MYC binding site
CcheCPP11	Class II	MYC	CATGTG	750	6	-	stress respone	MYC binding site
CcheCPP11	Class II	CAT-box	GCCACT	857	6	-	growth and development	meristem
CcheCPP11	Class II	CCGTCC-box	CCGTCC	53	6	-	growth and development	meristem
CcheCPP11	Class II	CCGTCC-box	CCGTCC	1702	6	-	growth and development	meristem
CcheCPP11	Class II	WUN-motif	AAATTACTA	1826	9	-	stress respone	wound responsive element
CcheCPP11	Class II	WUN-motif	AAATTACT	1827	8	-	stress respone	wound responsive element
CcheCPP11	Class II	CGTCA-motif	CGTCA	83	5	-	hormone respone	MeJA-responsiveness
CcheCPP11	Class II	CGTCA-motif	CGTCA	579	5	+	hormone respone	MeJA-responsiveness
CcheCPP11	Class II	CGTCA-motif	CGTCA	1716	5	-	hormone respone	MeJA-responsiveness
CcheCPP11	Class II	CGTCA-motif	CGTCA	1771	5	-	hormone respone	MeJA-responsiveness
CcheCPP11	Class II	circadian	CAAAGATATC	281	9	+	growth and development	circadian
CcheCPP11	Class II	Box 4	ATTAAT	226	6	+	light response	light responsiveness
CcheCPP11	Class II	Box 4	ATTAAT	470	6	+	light response	light responsiveness
CcheCPP11	Class II	as-1	TGACG	83	5	+	hormone respone	salicylic acid responsiveness
CcheCPP11	Class II	as-1	TGACG	579	5	-	hormone respone	salicylic acid responsiveness
CcheCPP11	Class II	as-1	TGACG	1716	5	+	hormone respone	salicylic acid responsiveness
CcheCPP11	Class II	as-1	TGACG	1771	5	+	hormone respone	salicylic acid responsiveness
CcheCPP11	Class II	TCA	TCATCTTCAT	981	9	+	hormone respone	salicylic acid responsiveness
CcheCPP11	Class II	TCA	TCATCTTCAT	1113	9	+	hormone respone	salicylic acid responsiveness
CcheCPP11	Class II	ARE	AAACCA	73	6	-	stress respone	anaerobic induction
CcheCPP11	Class II	ARE	AAACCA	1291	6	+	stress respone	anaerobic induction
CcheCPP11	Class II	GA-motif	ATAGATAA	1519	8	+	light response	light responsiveness
CcheCPP11	Class II	GA-motif	ATAGATAA	1983	8	-	light response	light responsiveness
CcheCPP11	Class II	A-box	CCGTCC	53	6	-	light response	light responsiveness
CcheCPP11	Class II	A-box	CCGTCC	1702	6	-	light response	light responsiveness
CcheCPP2	Class I	TCA	TCATCTTCAT	355	9	+	hormone respone	salicylic acid responsiveness
CcheCPP2	Class I	TCA	TCATCTTCAT	448	9	+	hormone respone	salicylic acid responsiveness
CcheCPP2	Class I	TCA	TCATCTTCAT	464	9	+	hormone respone	salicylic acid responsiveness
CcheCPP2	Class I	3-AF1 binding site	TAAGAGAGGAA	1208	10	-	light response	light responsiveness
CcheCPP2	Class I	ARE	AAACCA	1448	6	-	stress respone	anaerobic induction
CcheCPP2	Class I	ARE	AAACCA	1974	6	+	stress respone	anaerobic induction
CcheCPP2	Class I	as-1	TGACG	452	5	-	hormone respone	salicylic acid responsiveness
CcheCPP2	Class I	as-1	TGACG	507	5	-	hormone respone	salicylic acid responsiveness
CcheCPP2	Class I	HD-Zip 1	CAAT(A/T)ATTG	1604	8.5	-	growth and development	differentiation of the palisade mesophyll cells
CcheCPP2	Class I	MYC	CATTTG	723	6	+	stress respone	MYC binding site
CcheCPP2	Class I	MYC	CATGTG	1076	6	+	stress respone	MYC binding site
CcheCPP2	Class I	CAT-box	GCCACT	1472	6	-	growth and development	meristem
CcheCPP2	Class I	MYB	CAACAG	333	6	+	stress respone	MYB binding site
CcheCPP2	Class I	MYB	CAACCA	552	6	+	stress respone	MYB binding site
CcheCPP2	Class I	MYB	TAACCA	1298	6	-	stress respone	MYB binding site
CcheCPP2	Class I	MYB	CAACCA	1312	6	-	stress respone	MYB binding site
CcheCPP2	Class I	WUN-motif	AAATTTCCT	1375	9	+	stress respone	wound responsive element
CcheCPP2	Class I	CGTCA-motif	CGTCA	452	5	+	hormone respone	MeJA-responsiveness
CcheCPP2	Class I	CGTCA-motif	CGTCA	507	5	+	hormone respone	MeJA-responsiveness
CcheCPP2	Class I	ERE	ATTTTAAA	94	8	+	hormone respone	ethylene response element
CcheCPP2	Class I	ERE	ATTTTAAA	787	8	+	hormone respone	ethylene response element
CcheCPP2	Class I	TGACG-motif	TGACG	452	5	-	hormone respone	MeJA-responsiveness
CcheCPP2	Class I	TGACG-motif	TGACG	507	5	-	hormone respone	MeJA-responsiveness
CcheCPP2	Class I	STRE	AGGGG	46	5	+	stress respone	stress response element
CcheCPP2	Class I	AE-box	AGAAACTT	948	8	-	light response	light responsiveness
CcheCPP2	Class I	AE-box	AGAAACTT	1228	8	-	light response	light responsiveness
CcheCPP2	Class I	Sp1	GGGCGG	1	6	+	light response	light responsiveness
CcheCPP2	Class I	TCT-motif	TCTTAC	1214	6	+	light response	light responsiveness
CcheCPP2	Class I	TCCC-motif	TCTCCCT	1783	7	+	light response	light responsiveness
CcheCPP2	Class I	GT1-motif	GGTTAAT	593	7	-	light response	light responsiveness
CcheCPP2	Class I	GT1-motif	GGTTAA	594	6	-	light response	light responsiveness
CcheCPP2	Class I	GT1-motif	GGTTAAT	1299	7	+	light response	light responsiveness
CcheCPP2	Class I	GARE-motif	TCTGTTG	333	7	-	hormone respone	gibberellin-responsiveness
CcheCPP2	Class I	MYB-like sequence	TAACCA	1298	6	-	stress respone	stress response element
CcheCPP2	Class I	Myb-binding site	CAACAG	333	6	+	stress respone	stress response element
CcheCPP3	Class I	GARE-motif	TCTGTTG	1982	7	-	hormone respone	gibberellin-responsiveness
CcheCPP3	Class I	GT1-motif	GGTTAAT	1342	7	+	light response	light responsiveness
CcheCPP3	Class I	GT1-motif	GGTTAA	1373	6	+	light response	light responsiveness
CcheCPP3	Class I	GT1-motif	GGTTAA	1827	6	+	light response	light responsiveness
CcheCPP3	Class I	Myb-binding site	CAACAG	542	6	+	stress respone	stress response element
CcheCPP3	Class I	Myb-binding site	CAACAG	1982	6	+	stress respone	stress response element
CcheCPP3	Class I	MYB-like sequence	TAACCA	1190	6	+	stress respone	stress response element
CcheCPP3	Class I	MYB-like sequence	TAACCA	1256	6	-	stress respone	stress response element
CcheCPP3	Class I	MYB-like sequence	TAACCA	1826	6	-	stress respone	stress response element
CcheCPP3	Class I	P-box	CCTTTTG	1264	7	+	hormone respone	gibberellin-responsiveness
CcheCPP3	Class I	STRE	AGGGG	945	5	+	stress respone	stress response element
CcheCPP3	Class I	W box	TTGACC	539	6	-	stress respone	Fungal elicitor responsive element;wound responsive
CcheCPP3	Class I	W box	TTGACC	938	6	-	stress respone	Fungal elicitor responsive element;wound responsive
CcheCPP3	Class I	TCA-element	CCATCTTTTT	1602	9	-	hormone respone	salicylic acid responsiveness
CcheCPP3	Class I	TCA-element	CCATCTTTTT	1831	9	-	hormone respone	salicylic acid responsiveness
CcheCPP3	Class I	MYB	CAACCA	50	6	+	stress respone	MYB binding site
CcheCPP3	Class I	MYB	CAACAG	542	6	+	stress respone	MYB binding site
CcheCPP3	Class I	MYB	CAACCA	1166	6	-	stress respone	MYB binding site
CcheCPP3	Class I	MYB	TAACCA	1190	6	+	stress respone	MYB binding site
CcheCPP3	Class I	MYB	TAACCA	1256	6	-	stress respone	MYB binding site
CcheCPP3	Class I	MYB	TAACCA	1826	6	-	stress respone	MYB binding site
CcheCPP3	Class I	MYB	CAACAG	1982	6	+	stress respone	MYB binding site
CcheCPP3	Class I	WUN-motif	AAATTACT	173	8	-	stress respone	wound responsive element
CcheCPP3	Class I	CCGTCC-box	CCGTCC	586	6	+	growth and development	meristem
CcheCPP3	Class I	CCGTCC-box	CCGTCC	895	6	-	growth and development	meristem
CcheCPP3	Class I	MYC	CATTTG	2	6	+	stress respone	MYC binding site
CcheCPP3	Class I	MYC	CAATTG	1774	6	-	stress respone	MYC binding site
CcheCPP3	Class I	ERE	ATTTTAAA	161	8	-	hormone respone	ethylene response element
CcheCPP3	Class I	ERE	ATTTTAAA	249	8	+	hormone respone	ethylene response element
CcheCPP3	Class I	ERE	ATTTTAAA	396	8	+	hormone respone	ethylene response element
CcheCPP3	Class I	Box 4	ATTAAT	259	6	+	light response	light responsiveness
CcheCPP3	Class I	Box 4	ATTAAT	1474	6	-	light response	light responsiveness
CcheCPP3	Class I	HD-Zip 1	CAAT(A/T)ATTG	524	8.5	+	growth and development	differentiation of the palisade mesophyll cells
CcheCPP3	Class I	GA-motif	ATAGATAA	1535	8	-	light response	light responsiveness
CcheCPP3	Class I	A-box	CCGTCC	586	6	+	light response	light responsiveness
CcheCPP3	Class I	A-box	CCGTCC	895	6	-	light response	light responsiveness
CcheCPP3	Class I	MRE	AACCTAA	1339	7	-	light response	light responsiveness
CcheCPP3	Class I	ARE	AAACCA	1926	6	+	stress respone	anaerobic induction
CcheCPP3	Class I	O2-site	GATGA(C/T)(A/G)TG(A/G)	1286	8	+	growth and development	zein metabolism
CcheCPP4	Class I	TCT-motif	TCTTAC	1294	6	-	light response	light responsiveness
CcheCPP4	Class I	TCT-motif	TCTTAC	1386	6	+	light response	light responsiveness
CcheCPP4	Class I	TCT-motif	TCTTAC	1775	6	-	light response	light responsiveness
CcheCPP4	Class I	STRE	AGGGG	495	5	+	stress respone	stress response element
CcheCPP4	Class I	STRE	AGGGG	681	5	-	stress respone	stress response element
CcheCPP4	Class I	STRE	AGGGG	719	5	-	stress respone	stress response element
CcheCPP4	Class I	STRE	AGGGG	758	5	-	stress respone	stress response element
CcheCPP4	Class I	STRE	AGGGG	782	5	-	stress respone	stress response element
CcheCPP4	Class I	STRE	AGGGG	1432	5	-	stress respone	stress response element
CcheCPP4	Class I	P-box	CCTTTTG	1108	7	-	hormone respone	gibberellin-responsiveness
CcheCPP4	Class I	GATA-motif	GATAGGG	724	7	-	light response	light responsiveness
CcheCPP4	Class I	MYB-like sequence	TAACCA	183	6	+	stress respone	stress response element
CcheCPP4	Class I	MYB-like sequence	TAACCA	1117	6	+	stress respone	stress response element
CcheCPP4	Class I	MYB-like sequence	TAACCA	1183	6	-	stress respone	stress response element
CcheCPP4	Class I	chs-CMA1a	TTACTTAA	1771	8	-	light response	light responsiveness
CcheCPP4	Class I	chs-CMA1a	TTACTTAA	1807	8	+	light response	light responsiveness
CcheCPP4	Class I	Myb-binding site	CAACAG	12	6	-	stress respone	stress response element
CcheCPP4	Class I	GT1-motif	GGTTAA	182	6	-	light response	light responsiveness
CcheCPP4	Class I	GT1-motif	GGTTAA	1000	6	-	light response	light responsiveness
CcheCPP4	Class I	GT1-motif	GGTTAAT	1030	7	-	light response	light responsiveness
CcheCPP4	Class I	GT1-motif	GGTTAA	1031	6	-	light response	light responsiveness
CcheCPP4	Class I	GARE-motif	TCTGTTG	11	7	+	hormone respone	gibberellin-responsiveness
CcheCPP4	Class I	ARE	AAACCA	83	6	-	stress respone	anaerobic induction
CcheCPP4	Class I	ARE	AAACCA	1479	6	-	stress respone	anaerobic induction
CcheCPP4	Class I	O2-site	GATGA(C/T)(A/G)TG(A/G)	1083	8	-	growth and development	zein metabolism
CcheCPP4	Class I	MRE	AACCTAA	1033	7	+	light response	light responsiveness
CcheCPP4	Class I	HD-Zip 1	CAAT(A/T)ATTG	1450	8.5	-	growth and development	differentiation of the palisade mesophyll cells
CcheCPP4	Class I	Box 4	ATTAAT	500	6	+	light response	light responsiveness
CcheCPP4	Class I	Box 4	ATTAAT	572	6	+	light response	light responsiveness
CcheCPP4	Class I	Box 4	ATTAAT	900	6	+	light response	light responsiveness
CcheCPP4	Class I	Box 4	ATTAAT	1719	6	-	light response	light responsiveness
CcheCPP4	Class I	ERE	ATTTTAAA	578	8	+	hormone respone	ethylene response element
CcheCPP4	Class I	ERE	ATTTTAAA	1512	8	+	hormone respone	ethylene response element
CcheCPP4	Class I	ERE	ATTTTAAA	1579	8	-	hormone respone	ethylene response element
CcheCPP4	Class I	ERE	ATTTTAAA	1727	8	-	hormone respone	ethylene response element
CcheCPP4	Class I	ERE	ATTTTAAA	1816	8	+	hormone respone	ethylene response element
CcheCPP4	Class I	MYC	CAATTG	234	6	+	stress respone	MYC binding site
CcheCPP4	Class I	MYC	CATTTG	1977	6	-	stress respone	MYC binding site
CcheCPP4	Class I	MYB	CAACAG	12	6	-	stress respone	MYB binding site
CcheCPP4	Class I	MYB	TAACCA	183	6	+	stress respone	MYB binding site
CcheCPP4	Class I	MYB	TAACCA	1117	6	+	stress respone	MYB binding site
CcheCPP4	Class I	MYB	TAACCA	1183	6	-	stress respone	MYB binding site
CcheCPP4	Class I	MYB	CAACCA	1207	6	+	stress respone	MYB binding site
CcheCPP4	Class I	WUN-motif	TTATTACAT	1186	9	+	stress respone	wound responsive element
CcheCPP4	Class I	WUN-motif	AAATTACT	1804	8	+	stress respone	wound responsive element
CcheCPP4	Class I	W box	TTGACC	1438	6	+	stress respone	Fungal elicitor responsive element;wound responsive
CcheCPP4	Class I	TGA-element	AACGAC	1324	6	-	hormone respone	auxin responsiveness
CcheCPP4	Class I	TCA-element	CCATCTTTTT	174	9	+	hormone respone	salicylic acid responsiveness
CcheCPP4	Class I	TCA-element	CCATCTTTTT	403	9	+	hormone respone	salicylic acid responsiveness
CcheCPP5	Class II	ARE	AAACCA	43	6	-	stress respone	anaerobic induction
CcheCPP5	Class II	ARE	AAACCA	609	6	-	stress respone	anaerobic induction
CcheCPP5	Class II	ARE	AAACCA	896	6	+	stress respone	anaerobic induction
CcheCPP5	Class II	ARE	AAACCA	1072	6	-	stress respone	anaerobic induction
CcheCPP5	Class II	ARE	AAACCA	1271	6	+	stress respone	anaerobic induction
CcheCPP5	Class II	ARE	AAACCA	1384	6	-	stress respone	anaerobic induction
CcheCPP5	Class II	G-box	CACGTG	1737	6	-	light response	light responsiveness
CcheCPP5	Class II	MRE	AACCTAA	1756	7	+	light response	light responsiveness
CcheCPP5	Class II	as-1	TGACG	599	5	+	hormone respone	salicylic acid responsiveness
CcheCPP5	Class II	Box 4	ATTAAT	1234	6	-	light response	light responsiveness
CcheCPP5	Class II	Box 4	ATTAAT	1790	6	-	light response	light responsiveness
CcheCPP5	Class II	ACE	CTAACGTATT	1006	9	-	light response	light responsiveness
CcheCPP5	Class II	MYC	CATTTG	1123	6	+	stress respone	MYC binding site
CcheCPP5	Class II	ABRE3a	TACGTG	1008	6	+	light response	light responsiveness
CcheCPP5	Class II	CCAAT-box	CAACGG	1828	6	+	stress respone	MYBHv1 binding site
CcheCPP5	Class II	WUN-motif	TTATTACAT	1200	9	-	stress respone	wound responsive element
CcheCPP5	Class II	MYB	TAACCA	504	6	+	stress respone	MYB binding site
CcheCPP5	Class II	MYB	TAACCA	688	6	+	stress respone	MYB binding site
CcheCPP5	Class II	MYB	CAACCA	876	6	+	stress respone	MYB binding site
CcheCPP5	Class II	MYB	TAACCA	929	6	+	stress respone	MYB binding site
CcheCPP5	Class II	MYB	CAACCA	951	6	+	stress respone	MYB binding site
CcheCPP5	Class II	MYB	CAACCA	961	6	+	stress respone	MYB binding site
CcheCPP5	Class II	MYB	CAACAG	1834	6	-	stress respone	MYB binding site
CcheCPP5	Class II	CGTCA-motif	CGTCA	599	5	-	hormone respone	MeJA-responsiveness
CcheCPP5	Class II	circadian	CAAAGATATC	1643	9	-	growth and development	circadian
CcheCPP5	Class II	ERE	ATTTTAAA	1001	8	-	hormone respone	ethylene response element
CcheCPP5	Class II	ERE	ATTTTAAA	1238	8	+	hormone respone	ethylene response element
CcheCPP5	Class II	ERE	ATTTTAAA	1259	8	+	hormone respone	ethylene response element
CcheCPP5	Class II	TGACG-motif	TGACG	599	5	+	hormone respone	MeJA-responsiveness
CcheCPP5	Class II	TCA-element	CCATCTTTTT	1482	10	-	hormone respone	salicylic acid responsiveness
CcheCPP5	Class II	TCA-element	CCATCTTTTT	1932	9	+	hormone respone	salicylic acid responsiveness
CcheCPP5	Class II	W box	TTGACC	1837	6	+	stress respone	Fungal elicitor responsive element;wound responsive
CcheCPP5	Class II	TGA-element	AACGAC	871	6	+	hormone respone	auxin responsiveness
CcheCPP5	Class II	MBSI	TTTTTACGGTTA	688	11	-	growth and development	flavonoid
CcheCPP5	Class II	STRE	AGGGG	500	5	-	stress respone	stress response element
CcheCPP5	Class II	STRE	AGGGG	1617	5	-	stress respone	stress response element
CcheCPP5	Class II	STRE	AGGGG	1849	5	-	stress respone	stress response element
CcheCPP5	Class II	AE-box	AGAAACTT	1663	8	-	light response	light responsiveness
CcheCPP5	Class II	G-box	CACGAC	753	6	+	light response	light responsiveness
CcheCPP5	Class II	G-box	TACGTG	1008	6	+	light response	light responsiveness
CcheCPP5	Class II	G-box	ACACGTGT	1736	8	-	light response	light responsiveness
CcheCPP5	Class II	G-box	CACGTG	1737	6	-	light response	light responsiveness
CcheCPP5	Class II	MYB recognition site	CCGTTG	1828	6	-	stress respone	MYB binding site
CcheCPP5	Class II	P-box	CCTTTTG	1956	7	-	hormone respone	gibberellin-responsiveness
CcheCPP5	Class II	CARE	CAACTCCC	337	8	+	hormone respone	gibberellin-responsiveness
CcheCPP5	Class II	TCCC-motif	TCTCCCT	1969	7	-	light response	light responsiveness
CcheCPP5	Class II	GATA-motif	GATAGGG	1618	7	-	light response	light responsiveness
CcheCPP5	Class II	WRE3	CCACCT	762	6	+	stress respone	wound responsive element
CcheCPP5	Class II	WRE3	CCACCT	879	6	+	stress respone	wound responsive element
CcheCPP5	Class II	WRE3	CCACCT	912	6	+	stress respone	wound responsive element
CcheCPP5	Class II	WRE3	CCACCT	964	6	+	stress respone	wound responsive element
CcheCPP5	Class II	ABRE	ACGTG	1009	5	+	hormone respone	abscisic acid responsiveness
CcheCPP5	Class II	ABRE	CACGTG	1737	6	-	hormone respone	abscisic acid responsiveness
CcheCPP5	Class II	ABRE	ACGTG	1738	5	+	hormone respone	abscisic acid responsiveness
CcheCPP5	Class II	GT1-motif	GGTTAA	417	6	-	light response	light responsiveness
CcheCPP5	Class II	GT1-motif	GGTTAAT	1544	7	+	light response	light responsiveness
CcheCPP5	Class II	MYB-like sequence	TAACCA	504	6	+	stress respone	stress response element
CcheCPP5	Class II	MYB-like sequence	TAACCA	688	6	+	stress respone	stress response element
CcheCPP5	Class II	MYB-like sequence	TAACCA	929	6	+	stress respone	stress response element
CcheCPP5	Class II	Myb-binding site	CAACAG	1834	6	-	stress respone	stress response element
CcheCPP6	Class I	TCA-element	CCATCTTTTT	12	9	-	hormone respone	salicylic acid responsiveness
CcheCPP6	Class I	TGA-element	AACGAC	1091	6	-	hormone respone	auxin responsiveness
CcheCPP6	Class I	W box	TTGACC	1010	6	-	stress respone	Fungal elicitor responsive element;wound responsive
CcheCPP6	Class I	TGACG-motif	TGACG	561	5	+	hormone respone	MeJA-responsiveness
CcheCPP6	Class I	MYB	CAACCA	109	6	-	stress respone	MYB binding site
CcheCPP6	Class I	MYB	CAACCA	728	6	+	stress respone	MYB binding site
CcheCPP6	Class I	MYB	TAACCA	742	6	+	stress respone	MYB binding site
CcheCPP6	Class I	MYB	CAACAG	903	6	-	stress respone	MYB binding site
CcheCPP6	Class I	MYB	TAACCA	1757	6	+	stress respone	MYB binding site
CcheCPP6	Class I	CCGTCC-box	CCGTCC	1764	6	-	growth and development	meristem
CcheCPP6	Class I	MYC	CATTTG	235	6	+	stress respone	MYC binding site
CcheCPP6	Class I	MYC	CATGTG	1376	6	-	stress respone	MYC binding site
CcheCPP6	Class I	CAT-box	GCCACT	815	6	+	growth and development	meristem
CcheCPP6	Class I	CAT-box	GCCACT	1619	6	+	growth and development	meristem
CcheCPP6	Class I	chs-Unit 1 m1	ACCTAACCCGG	1754	10	+	light response	light responsiveness
CcheCPP6	Class I	ERE	ATTTTAAA	1249	8	+	hormone respone	ethylene response element
CcheCPP6	Class I	ERE	ATTTTAAA	1818	8	+	hormone respone	ethylene response element
CcheCPP6	Class I	ERE	ATTTTAAA	1828	8	+	hormone respone	ethylene response element
CcheCPP6	Class I	ERE	ATTTTAAA	1830	8	-	hormone respone	ethylene response element
CcheCPP6	Class I	ERE	ATTTTAAA	1910	8	+	hormone respone	ethylene response element
CcheCPP6	Class I	ERE	ATTTTAAA	1920	8	+	hormone respone	ethylene response element
CcheCPP6	Class I	ERE	ATTTTAAA	1922	8	-	hormone respone	ethylene response element
CcheCPP6	Class I	CGTCA-motif	CGTCA	561	5	-	hormone respone	MeJA-responsiveness
CcheCPP6	Class I	as-1	TGACG	561	5	+	hormone respone	salicylic acid responsiveness
CcheCPP6	Class I	Box 4	ATTAAT	1229	6	-	light response	light responsiveness
CcheCPP6	Class I	Box 4	ATTAAT	1660	6	-	light response	light responsiveness
CcheCPP6	Class I	A-box	CCGTCC	1764	6	-	light response	light responsiveness
CcheCPP6	Class I	G-box	CACGTT	732	6	+	light response	light responsiveness
CcheCPP6	Class I	ARE	AAACCA	213	6	+	stress respone	anaerobic induction
CcheCPP6	Class I	GT1-motif	GGTTAA	285	6	+	light response	light responsiveness
CcheCPP6	Class I	Myb-binding site	CAACAG	903	6	-	stress respone	stress response element
CcheCPP6	Class I	MYB-like sequence	TAACCA	742	6	+	stress respone	stress response element
CcheCPP6	Class I	MYB-like sequence	TAACCA	1757	6	+	stress respone	stress response element
CcheCPP6	Class I	GATA-motif	AAGATAAGATT	1483	10	+	light response	light responsiveness
CcheCPP6	Class I	ABRE	ACGTG	732	5	-	hormone respone	abscisic acid responsiveness
CcheCPP6	Class I	GC-motif	CCCCCG	1986	6	+	stress respone	anoxic specific inducibility element GC-motif
CcheCPP6	Class I	AAGAA-motif	GAAAGAA	61	7	+	growth and development	cis-element involved in seed specific expression
CcheCPP6	Class I	GTGGC-motif	CATCGTGTGGC	1374	10	-	light response	light responsiveness
CcheCPP6	Class I	STRE	AGGGG	1592	5	+	stress respone	stress response element
CcheCPP6	Class I	STRE	AGGGG	1995	5	-	stress respone	stress response element
CcheCPP6	Class I	TCT-motif	TCTTAC	570	6	-	light response	light responsiveness
CcheCPP6	Class I	Sp1	GGGCGG	1974	6	-	light response	light responsiveness
CcheCPP6	Class I	Sp1	GGGCGG	1989	6	-	light response	light responsiveness
CcheCPP7	Class I	MYB-like sequence	TAACCA	303	6	-	stress respone	stress response element
CcheCPP7	Class I	MYB-like sequence	TAACCA	761	6	+	stress respone	stress response element
CcheCPP7	Class I	GT1-motif	GGTTAA	304	6	+	light response	light responsiveness
CcheCPP7	Class I	ABRE	ACGTG	751	5	-	hormone respone	abscisic acid responsiveness
CcheCPP7	Class I	GATA-motif	AAGATAAGATT	1509	10	+	light response	light responsiveness
CcheCPP7	Class I	AAGAA-motif	GAAAGAA	90	7	+	growth and development	cis-element involved in seed specific expression
CcheCPP7	Class I	AAGAA-motif	gGTAAAGAAA	235	9	+	growth and development	cis-element involved in seed specific expression
CcheCPP7	Class I	GTGGC-motif	CATCGTGTGGC	1400	10	-	light response	light responsiveness
CcheCPP7	Class I	STRE	AGGGG	1618	5	+	stress respone	stress response element
CcheCPP7	Class I	STRE	AGGGG	1922	5	+	stress respone	stress response element
CcheCPP7	Class I	W box	TTGACC	1030	6	-	stress respone	Fungal elicitor responsive element;wound responsive
CcheCPP7	Class I	W box	TTGACC	1067	6	+	stress respone	Fungal elicitor responsive element;wound responsive
CcheCPP7	Class I	TCA-element	CCATCTTTTT	41	9	-	hormone respone	salicylic acid responsiveness
CcheCPP7	Class I	TGACG-motif	TGACG	581	5	+	hormone respone	MeJA-responsiveness
CcheCPP7	Class I	ERE	ATTTTAAA	1270	8	+	hormone respone	ethylene response element
CcheCPP7	Class I	CGTCA-motif	CGTCA	581	5	-	hormone respone	MeJA-responsiveness
CcheCPP7	Class I	MYB	CAACCA	138	6	-	stress respone	MYB binding site
CcheCPP7	Class I	MYB	TAACCA	303	6	-	stress respone	MYB binding site
CcheCPP7	Class I	MYB	CAACCA	747	6	+	stress respone	MYB binding site
CcheCPP7	Class I	MYB	TAACCA	761	6	+	stress respone	MYB binding site
CcheCPP7	Class I	MYB	CAACCA	1109	6	-	stress respone	MYB binding site
CcheCPP7	Class I	MYB	CAACCA	1849	6	-	stress respone	MYB binding site
CcheCPP7	Class I	CAT-box	GCCACT	1645	6	+	growth and development	meristem
CcheCPP7	Class I	MYC	CATTTG	264	6	+	stress respone	MYC binding site
CcheCPP7	Class I	MYC	CATGTG	1402	6	-	stress respone	MYC binding site
CcheCPP7	Class I	MYC	CATGTG	1941	6	-	stress respone	MYC binding site
CcheCPP7	Class I	MYC	CATTTG	1975	6	-	stress respone	MYC binding site
CcheCPP7	Class I	Box 4	ATTAAT	1250	6	-	light response	light responsiveness
CcheCPP7	Class I	Box 4	ATTAAT	1311	6	-	light response	light responsiveness
CcheCPP7	Class I	Box 4	ATTAAT	1686	6	-	light response	light responsiveness
CcheCPP7	Class I	as-1	TGACG	581	5	+	hormone respone	salicylic acid responsiveness
CcheCPP7	Class I	G-box	CACGTT	751	6	+	light response	light responsiveness
CcheCPP7	Class I	ARE	AAACCA	242	6	+	stress respone	anaerobic induction
CcheCPP7	Class I	TCA	TCATCTTCAT	1811	9	-	hormone respone	salicylic acid responsiveness
CcheCPP8	Class II	G-box	CACGTG	763	6	+	light response	light responsiveness
CcheCPP8	Class II	ARE	AAACCA	1509	6	-	stress respone	anaerobic induction
CcheCPP8	Class II	MRE	AACCTAA	1915	7	+	light response	light responsiveness
CcheCPP8	Class II	A-box	CCGTCC	85	6	-	light response	light responsiveness
CcheCPP8	Class II	A-box	CCGTCC	171	6	+	light response	light responsiveness
CcheCPP8	Class II	GA-motif	ATAGATAA	1384	8	-	light response	light responsiveness
CcheCPP8	Class II	as-1	TGACG	275	5	+	hormone respone	salicylic acid responsiveness
CcheCPP8	Class II	as-1	TGACG	1414	5	+	hormone respone	salicylic acid responsiveness
CcheCPP8	Class II	Box 4	ATTAAT	342	6	+	light response	light responsiveness
CcheCPP8	Class II	Box 4	ATTAAT	1014	6	-	light response	light responsiveness
CcheCPP8	Class II	Box 4	ATTAAT	1565	6	-	light response	light responsiveness
CcheCPP8	Class II	Box 4	ATTAAT	1594	6	-	light response	light responsiveness
CcheCPP8	Class II	Box 4	ATTAAT	1665	6	-	light response	light responsiveness
CcheCPP8	Class II	Box 4	ATTAAT	1766	6	-	light response	light responsiveness
CcheCPP8	Class II	MYC	CAATTG	160	6	+	stress respone	MYC binding site
CcheCPP8	Class II	MYC	CATTTG	368	6	-	stress respone	MYC binding site
CcheCPP8	Class II	MYC	CATTTG	460	6	-	stress respone	MYC binding site
CcheCPP8	Class II	MYC	CATGTG	636	6	+	stress respone	MYC binding site
CcheCPP8	Class II	MYC	CAATTG	1410	6	-	stress respone	MYC binding site
CcheCPP8	Class II	CCAAT-box	CAACGG	1444	6	+	stress respone	MYBHv1 binding site
CcheCPP8	Class II	CCGTCC-box	CCGTCC	85	6	-	growth and development	meristem
CcheCPP8	Class II	CCGTCC-box	CCGTCC	171	6	+	growth and development	meristem
CcheCPP8	Class II	CGTCA-motif	CGTCA	275	5	-	hormone respone	MeJA-responsiveness
CcheCPP8	Class II	CGTCA-motif	CGTCA	1414	5	-	hormone respone	MeJA-responsiveness
CcheCPP8	Class II	ERE	ATTTTAAA	986	8	-	hormone respone	ethylene response element
CcheCPP8	Class II	ERE	ATTTCATA	1033	8	+	hormone respone	ethylene response element
CcheCPP8	Class II	ERE	ATTTTAAA	1669	8	+	hormone respone	ethylene response element
CcheCPP8	Class II	ERE	ATTTTAAA	1743	8	-	hormone respone	ethylene response element
CcheCPP8	Class II	TC-rich repeats	GTTTTCTTAC	289	9	+	stress respone	defense and stress responsiveness
CcheCPP8	Class II	TGACG-motif	TGACG	275	5	+	hormone respone	MeJA-responsiveness
CcheCPP8	Class II	TGACG-motif	TGACG	1414	5	+	hormone respone	MeJA-responsiveness
CcheCPP8	Class II	AT1-motif	AATTATTTTTTATT	1639	13	+	light response	light responsiveness
CcheCPP8	Class II	TGA-element	AACGAC	39	6	-	hormone respone	auxin responsiveness
CcheCPP8	Class II	W box	TTGACC	167	6	+	stress respone	Fungal elicitor responsive element;wound responsive
CcheCPP8	Class II	W box	TTGACC	1226	6	+	stress respone	Fungal elicitor responsive element;wound responsive
CcheCPP8	Class II	STRE	AGGGG	1929	5	-	stress respone	stress response element
CcheCPP8	Class II	AE-box	AGAAACAA	190	8	-	light response	light responsiveness
CcheCPP8	Class II	AE-box	AGAAACTT	1701	8	-	light response	light responsiveness
CcheCPP8	Class II	G-box	CACGTG	763	6	+	light response	light responsiveness
CcheCPP8	Class II	TCT-motif	TCTTAC	90	6	-	light response	light responsiveness
CcheCPP8	Class II	TCT-motif	TCTTAC	293	6	+	light response	light responsiveness
CcheCPP8	Class II	TCT-motif	TCTTAC	736	6	+	light response	light responsiveness
CcheCPP8	Class II	TCT-motif	TCTTAC	1156	6	-	light response	light responsiveness
CcheCPP8	Class II	TCT-motif	TCTTAC	1489	6	-	light response	light responsiveness
CcheCPP8	Class II	TCT-motif	TCTTAC	1811	6	-	light response	light responsiveness
CcheCPP8	Class II	MYB recognition site	CCGTTG	1444	6	-	stress respone	MYB binding site
CcheCPP8	Class II	MBS	CAACTG	1817	6	-	stress respone	drought-inducibility
CcheCPP8	Class II	ABRE	CACGTG	763	6	+	hormone respone	abscisic acid responsiveness
CcheCPP8	Class II	ABRE	ACGTG	764	5	+	hormone respone	abscisic acid responsiveness
CcheCPP9	Class II	Box 4	ATTAAT	721	6	+	light response	light responsiveness
CcheCPP9	Class II	Box 4	ATTAAT	881	6	+	light response	light responsiveness
CcheCPP9	Class II	Box 4	ATTAAT	901	6	+	light response	light responsiveness
CcheCPP9	Class II	Box 4	ATTAAT	937	6	+	light response	light responsiveness
CcheCPP9	Class II	Box 4	ATTAAT	1761	6	-	light response	light responsiveness
CcheCPP9	Class II	Box 4	ATTAAT	1804	6	-	light response	light responsiveness
CcheCPP9	Class II	Box 4	ATTAAT	1905	6	-	light response	light responsiveness
CcheCPP9	Class II	Box 4	ATTAAT	1923	6	-	light response	light responsiveness
CcheCPP9	Class II	Box 4	ATTAAT	1953	6	-	light response	light responsiveness
CcheCPP9	Class II	ARE	AAACCA	1582	6	-	stress respone	anaerobic induction
CcheCPP9	Class II	ARE	AAACCA	1626	6	-	stress respone	anaerobic induction
CcheCPP9	Class II	ARE	AAACCA	1663	6	+	stress respone	anaerobic induction
CcheCPP9	Class II	A-box	CCGTCC	42	6	-	light response	light responsiveness
CcheCPP9	Class II	A-box	CCGTCC	73	6	-	light response	light responsiveness
CcheCPP9	Class II	A-box	CCGTCC	103	6	-	light response	light responsiveness
CcheCPP9	Class II	AT1-motif	AATTATTTTTTATT	1781	13	-	light response	light responsiveness
CcheCPP9	Class II	AT1-motif	AATTATTTTTTATT	1850	13	-	light response	light responsiveness
CcheCPP9	Class II	TCA-element	TCAGAAGAGG	812	9	-	hormone respone	salicylic acid responsiveness
CcheCPP9	Class II	W box	TTGACC	77	6	-	stress respone	Fungal elicitor responsive element;wound responsive
CcheCPP9	Class II	W box	TTGACC	131	6	-	stress respone	Fungal elicitor responsive element;wound responsive
CcheCPP9	Class II	W box	TTGACC	1045	6	-	stress respone	Fungal elicitor responsive element;wound responsive
CcheCPP9	Class II	ERE	ATTTTAAA	821	8	+	hormone respone	ethylene response element
CcheCPP9	Class II	ERE	ATTTCATA	857	8	+	hormone respone	ethylene response element
CcheCPP9	Class II	ERE	ATTTTAAA	1056	8	+	hormone respone	ethylene response element
CcheCPP9	Class II	TC-rich repeats	GTTTTCTTAC	580	9	+	stress respone	defense and stress responsiveness
CcheCPP9	Class II	TC-rich repeats	ATTCTCTAAC	1069	9	-	stress respone	defense and stress responsiveness
CcheCPP9	Class II	MYB	CAACCA	123	6	-	stress respone	MYB binding site
CcheCPP9	Class II	MYB	CAACAG	134	6	+	stress respone	MYB binding site
CcheCPP9	Class II	CCGTCC-box	CCGTCC	42	6	-	growth and development	meristem
CcheCPP9	Class II	CCGTCC-box	CCGTCC	73	6	-	growth and development	meristem
CcheCPP9	Class II	CCGTCC-box	CCGTCC	103	6	-	growth and development	meristem
CcheCPP9	Class II	WUN-motif	AAATTACT	212	8	+	stress respone	wound responsive element
CcheCPP9	Class II	TCT-motif	TCTTAC	166	6	+	light response	light responsiveness
CcheCPP9	Class II	TCT-motif	TCTTAC	584	6	+	light response	light responsiveness
CcheCPP9	Class II	ACA-motif	AATTACAGCCATT	442	12	-	light response	light responsiveness
CcheCPP9	Class II	STRE	AGGGG	762	5	+	stress respone	stress response element
CcheCPP9	Class II	STRE	AGGGG	783	5	-	stress respone	stress response element
CcheCPP9	Class II	STRE	AGGGG	1028	5	+	stress respone	stress response element
CcheCPP9	Class II	Myb-binding site	CAACAG	134	6	+	stress respone	stress response element
CcheCPP9	Class II	GT1-motif	GGTTAA	1135	6	+	light response	light responsiveness
CcheCPP9	Class II	GCN4_motif	TGAGTCA	374	7	-	growth and development	endosperm
CcheCPP9	Class II	GATA-motif	AAGATAAGATT	1185	10	-	light response	light responsiveness
CcraCPP1	Class I	TCA	TCATCTTCAT	904	9	+	hormone respone	salicylic acid responsiveness
CcraCPP1	Class I	TCA	TCATCTTCAT	1312	10	-	hormone respone	salicylic acid responsiveness
CcraCPP1	Class I	O2-site	GATGACATGG	899	9	-	growth and development	zein metabolism
CcraCPP1	Class I	O2-site	GATGATGTGG	1943	9	+	growth and development	zein metabolism
CcraCPP1	Class I	ARE	AAACCA	91	6	-	stress respone	anaerobic induction
CcraCPP1	Class I	ARE	AAACCA	1760	6	+	stress respone	anaerobic induction
CcraCPP1	Class I	Box 4	ATTAAT	129	6	+	light response	light responsiveness
CcraCPP1	Class I	Box 4	ATTAAT	151	6	+	light response	light responsiveness
CcraCPP1	Class I	Box 4	ATTAAT	487	6	+	light response	light responsiveness
CcraCPP1	Class I	Box 4	ATTAAT	722	6	+	light response	light responsiveness
CcraCPP1	Class I	MYB	TAACCA	145	6	+	stress respone	MYB binding site
CcraCPP1	Class I	MYB	CAACCA	529	6	-	stress respone	MYB binding site
CcraCPP1	Class I	MYB	CAACCA	680	6	+	stress respone	MYB binding site
CcraCPP1	Class I	MYB	CAACCA	1381	6	-	stress respone	MYB binding site
CcraCPP1	Class I	MYB	TAACCA	1551	6	-	stress respone	MYB binding site
CcraCPP1	Class I	MYC	CATTTG	62	6	-	stress respone	MYC binding site
CcraCPP1	Class I	MYC	CATTTG	836	6	+	stress respone	MYC binding site
CcraCPP1	Class I	MYC	CATTTG	1294	6	+	stress respone	MYC binding site
CcraCPP1	Class I	MYC	CATTTG	1404	6	-	stress respone	MYC binding site
CcraCPP1	Class I	MYC	CATTTG	1490	6	+	stress respone	MYC binding site
CcraCPP1	Class I	MYC	CATGTG	1591	6	+	stress respone	MYC binding site
CcraCPP1	Class I	TC-rich repeats	GTTTTCTTAC	1654	9	+	stress respone	defense and stress responsiveness
CcraCPP1	Class I	ERE	ATTTTAAA	117	8	+	hormone respone	ethylene response element
CcraCPP1	Class I	ERE	ATTTTAAA	119	8	-	hormone respone	ethylene response element
CcraCPP1	Class I	ERE	ATTTTAAA	273	8	+	hormone respone	ethylene response element
CcraCPP1	Class I	ERE	ATTTCATA	349	8	+	hormone respone	ethylene response element
CcraCPP1	Class I	ERE	ATTTTAAA	405	8	+	hormone respone	ethylene response element
CcraCPP1	Class I	ERE	ATTTCATA	638	8	+	hormone respone	ethylene response element
CcraCPP1	Class I	TCA-element	CCATCTTTTT	166	9	+	hormone respone	salicylic acid responsiveness
CcraCPP1	Class I	AT1-motif	AATTATTTTTTATT	486	13	+	light response	light responsiveness
CcraCPP1	Class I	AT1-motif	AATTATTTTTTATT	715	13	-	light response	light responsiveness
CcraCPP1	Class I	STRE	AGGGG	1221	5	-	stress respone	stress response element
CcraCPP1	Class I	TCT-motif	TCTTAC	1117	6	-	light response	light responsiveness
CcraCPP1	Class I	TCT-motif	TCTTAC	1509	6	+	light response	light responsiveness
CcraCPP1	Class I	TCT-motif	TCTTAC	1658	6	+	light response	light responsiveness
CcraCPP1	Class I	AuxRR-core	GGTCCAT	1263	7	-	hormone respone	auxin responsiveness
CcraCPP1	Class I	P-box	CCTTTTG	193	7	+	hormone respone	gibberellin-responsiveness
CcraCPP1	Class I	AAGAA-motif	GAAAGAA	1781	7	-	growth and development	cis-element involved in seed specific expression
CcraCPP1	Class I	TCCC-motif	TCTCCCT	162	7	+	light response	light responsiveness
CcraCPP1	Class I	GATA-motif	AAGATAAGATT	432	10	+	light response	light responsiveness
CcraCPP1	Class I	MBS	CAACTG	32	6	-	stress respone	drought-inducibility
CcraCPP1	Class I	MBS	CAACTG	1377	6	-	stress respone	drought-inducibility
CcraCPP1	Class I	WRE3	CCACCT	1548	6	-	stress respone	wound responsive element
CcraCPP1	Class I	GT1-motif	GGTTAA	144	6	-	light response	light responsiveness
CcraCPP1	Class I	chs-CMA1a	TTACTTAA	321	8	+	light response	light responsiveness
CcraCPP1	Class I	MYB-like sequence	TAACCA	145	6	+	stress respone	stress response element
CcraCPP1	Class I	MYB-like sequence	TAACCA	1551	6	-	stress respone	stress response element
CcraCPP10	Class II	GT1-motif	GGTTAA	880	6	-	light response	light responsiveness
CcraCPP10	Class II	GT1-motif	GGTTAA	1107	6	-	light response	light responsiveness
CcraCPP10	Class II	GARE-motif	TCTGTTG	1982	7	-	hormone respone	gibberellin-responsiveness
CcraCPP10	Class II	MYB-like sequence	TAACCA	881	6	+	stress respone	stress response element
CcraCPP10	Class II	Myb-binding site	CAACAG	1982	6	+	stress respone	stress response element
CcraCPP10	Class II	GATA-motif	AAGGATAAGG	1105	9	-	light response	light responsiveness
CcraCPP10	Class II	TCCC-motif	TCTCCCT	1661	7	+	light response	light responsiveness
CcraCPP10	Class II	TCCC-motif	TCTCCCT	1773	7	+	light response	light responsiveness
CcraCPP10	Class II	AAGAA-motif	GAAAGAA	999	7	-	growth and development	cis-element involved in seed specific expression
CcraCPP10	Class II	AAGAA-motif	GAAAGAA	1558	7	+	growth and development	cis-element involved in seed specific expression
CcraCPP10	Class II	ACA-motif	AATCACAACCATA	555	12	-	light response	light responsiveness
CcraCPP10	Class II	STRE	AGGGG	334	5	+	stress respone	stress response element
CcraCPP10	Class II	STRE	AGGGG	1047	5	-	stress respone	stress response element
CcraCPP10	Class II	TGACG-motif	TGACG	56	5	+	hormone respone	MeJA-responsiveness
CcraCPP10	Class II	TGACG-motif	TGACG	149	5	-	hormone respone	MeJA-responsiveness
CcraCPP10	Class II	TGACG-motif	TGACG	505	5	+	hormone respone	MeJA-responsiveness
CcraCPP10	Class II	TGACG-motif	TGACG	1229	5	-	hormone respone	MeJA-responsiveness
CcraCPP10	Class II	TCA-element	CCATCTTTTT	1089	9	+	hormone respone	salicylic acid responsiveness
CcraCPP10	Class II	TCA-element	CCATCTTTTT	1294	9	+	hormone respone	salicylic acid responsiveness
CcraCPP10	Class II	CAT-box	GCCACT	1489	6	-	growth and development	meristem
CcraCPP10	Class II	MYC	CATTTG	436	6	+	stress respone	MYC binding site
CcraCPP10	Class II	MYC	CATGTG	1155	6	+	stress respone	MYC binding site
CcraCPP10	Class II	MYC	CATGTG	1382	6	-	stress respone	MYC binding site
CcraCPP10	Class II	MYB	TAACCA	881	6	+	stress respone	MYB binding site
CcraCPP10	Class II	MYB	CAACAG	1982	6	+	stress respone	MYB binding site
CcraCPP10	Class II	WUN-motif	AAATTACT	960	8	-	stress respone	wound responsive element
CcraCPP10	Class II	CCGTCC-box	CCGTCC	475	6	-	growth and development	meristem
CcraCPP10	Class II	CGTCA-motif	CGTCA	56	5	-	hormone respone	MeJA-responsiveness
CcraCPP10	Class II	CGTCA-motif	CGTCA	149	5	+	hormone respone	MeJA-responsiveness
CcraCPP10	Class II	CGTCA-motif	CGTCA	505	5	-	hormone respone	MeJA-responsiveness
CcraCPP10	Class II	CGTCA-motif	CGTCA	1229	5	+	hormone respone	MeJA-responsiveness
CcraCPP10	Class II	Box 4	ATTAAT	647	6	+	light response	light responsiveness
CcraCPP10	Class II	as-1	TGACG	56	5	+	hormone respone	salicylic acid responsiveness
CcraCPP10	Class II	as-1	TGACG	149	5	-	hormone respone	salicylic acid responsiveness
CcraCPP10	Class II	as-1	TGACG	505	5	+	hormone respone	salicylic acid responsiveness
CcraCPP10	Class II	as-1	TGACG	1229	5	-	hormone respone	salicylic acid responsiveness
CcraCPP10	Class II	TCA	TCATCTTCAT	1601	9	+	hormone respone	salicylic acid responsiveness
CcraCPP10	Class II	ARE	AAACCA	212	6	-	stress respone	anaerobic induction
CcraCPP10	Class II	ARE	AAACCA	495	6	-	stress respone	anaerobic induction
CcraCPP10	Class II	ARE	AAACCA	1870	6	+	stress respone	anaerobic induction
CcraCPP10	Class II	O2-site	GTTGACGTGA	116	9	-	growth and development	zein metabolism
CcraCPP10	Class II	A-box	CCGTCC	475	6	-	light response	light responsiveness
CcraCPP2	Class I	as-1	TGACG	1499	5	+	hormone respone	salicylic acid responsiveness
CcraCPP2	Class I	as-1	TGACG	1575	5	+	hormone respone	salicylic acid responsiveness
CcraCPP2	Class I	Box 4	ATTAAT	953	6	+	light response	light responsiveness
CcraCPP2	Class I	Box 4	ATTAAT	1825	6	-	light response	light responsiveness
CcraCPP2	Class I	E2Fb	TTTGCCGC	1509	8	+	growth and development	acts as a repressor outside S phase and as an activator during S phase
CcraCPP2	Class I	LTR	CCGAAA	521	6	+	stress respone	low-temperature responsiveness
CcraCPP2	Class I	LTR	CCGAAA	1490	6	+	stress respone	low-temperature responsiveness
CcraCPP2	Class I	LTR	CCGAAA	1584	6	-	stress respone	low-temperature responsiveness
CcraCPP2	Class I	LTR	CCGAAA	1943	6	+	stress respone	low-temperature responsiveness
CcraCPP2	Class I	O2-site	GATGATGTGG	421	9	-	growth and development	zein metabolism
CcraCPP2	Class I	G-box	CACGTT	1020	6	-	light response	light responsiveness
CcraCPP2	Class I	ARE	AAACCA	1414	6	-	stress respone	anaerobic induction
CcraCPP2	Class I	ARE	AAACCA	1549	6	+	stress respone	anaerobic induction
CcraCPP2	Class I	ARE	AAACCA	1751	6	+	stress respone	anaerobic induction
CcraCPP2	Class I	A-box	CCGTCC	1771	6	+	light response	light responsiveness
CcraCPP2	Class I	TGACG-motif	TGACG	1499	5	+	hormone respone	MeJA-responsiveness
CcraCPP2	Class I	TGACG-motif	TGACG	1575	5	+	hormone respone	MeJA-responsiveness
CcraCPP2	Class I	AT1-motif	AATTATTTTTTATT	838	13	-	light response	light responsiveness
CcraCPP2	Class I	TGA-element	AACGAC	1579	6	-	hormone respone	auxin responsiveness
CcraCPP2	Class I	MYC	CAATTG	831	6	+	stress respone	MYC binding site
CcraCPP2	Class I	MYC	CATGTG	1526	6	-	stress respone	MYC binding site
CcraCPP2	Class I	MYC	CATTTG	1955	6	+	stress respone	MYC binding site
CcraCPP2	Class I	CCGTCC-box	CCGTCC	1771	6	+	growth and development	meristem
CcraCPP2	Class I	MYB	CAACCA	855	6	+	stress respone	MYB binding site
CcraCPP2	Class I	MYB	CAACAG	1893	6	+	stress respone	MYB binding site
CcraCPP2	Class I	MYB	CAACAG	1929	6	+	stress respone	MYB binding site
CcraCPP2	Class I	CGTCA-motif	CGTCA	1499	5	-	hormone respone	MeJA-responsiveness
CcraCPP2	Class I	CGTCA-motif	CGTCA	1575	5	-	hormone respone	MeJA-responsiveness
CcraCPP2	Class I	ERE	ATTTTAAA	181	8	-	hormone respone	ethylene response element
CcraCPP2	Class I	ERE	ATTTTAAA	187	8	+	hormone respone	ethylene response element
CcraCPP2	Class I	ERE	ATTTCATA	481	8	+	hormone respone	ethylene response element
CcraCPP2	Class I	ERE	ATTTTAAA	1191	8	-	hormone respone	ethylene response element
CcraCPP2	Class I	AAGAA-motif	GAAAGAA	1854	7	-	growth and development	cis-element involved in seed specific expression
CcraCPP2	Class I	STRE	AGGGG	82	5	+	stress respone	stress response element
CcraCPP2	Class I	STRE	AGGGG	137	5	+	stress respone	stress response element
CcraCPP2	Class I	STRE	AGGGG	530	5	-	stress respone	stress response element
CcraCPP2	Class I	Sp1	GGGCGG	84	6	+	light response	light responsiveness
CcraCPP2	Class I	Sp1	GGGCGG	92	6	+	light response	light responsiveness
CcraCPP2	Class I	G-box	CACGTC	1500	6	-	light response	light responsiveness
CcraCPP2	Class I	GARE-motif	TCTGTTG	1893	7	-	hormone respone	gibberellin-responsiveness
CcraCPP2	Class I	Myb-binding site	CAACAG	1893	6	+	stress respone	stress response element
CcraCPP2	Class I	Myb-binding site	CAACAG	1929	6	+	stress respone	stress response element
CcraCPP2	Class I	MBS	CAACTG	76	6	+	stress respone	drought-inducibility
CcraCPP2	Class I	ABRE	ACGTG	1021	5	+	hormone respone	abscisic acid responsiveness
CcraCPP2	Class I	ABRE	ACGTG	1501	5	+	hormone respone	abscisic acid responsiveness
CcraCPP2	Class I	ABRE	GCCGCGTGGC	1512	9	+	hormone respone	abscisic acid responsiveness
CcraCPP3	Class II	ABRE	TACGTGTC	1545	8	-	hormone respone	abscisic acid responsiveness
CcraCPP3	Class II	ABRE	ACGTG	1547	5	-	hormone respone	abscisic acid responsiveness
CcraCPP3	Class II	ABRE	ACGTG	1740	5	-	hormone respone	abscisic acid responsiveness
CcraCPP3	Class II	MBS	CAACTG	111	6	+	stress respone	drought-inducibility
CcraCPP3	Class II	MYB-like sequence	TAACCA	694	6	+	stress respone	stress response element
CcraCPP3	Class II	MYB-like sequence	TAACCA	1589	6	-	stress respone	stress response element
CcraCPP3	Class II	MYB-like sequence	TAACCA	1989	6	+	stress respone	stress response element
CcraCPP3	Class II	AT~ABRE	TACGTGTC	1545	8	-	hormone respone	abscisic acid responsiveness
CcraCPP3	Class II	GT1-motif	GGTTAAT	934	7	-	light response	light responsiveness
CcraCPP3	Class II	GT1-motif	GGTTAA	935	6	-	light response	light responsiveness
CcraCPP3	Class II	GT1-motif	GGTTAA	1590	6	+	light response	light responsiveness
CcraCPP3	Class II	GT1-motif	GGTTAA	1988	6	-	light response	light responsiveness
CcraCPP3	Class II	TCT-motif	TCTTAC	59	6	-	light response	light responsiveness
CcraCPP3	Class II	G-box	TAACACGTAG	1426	9	-	light response	light responsiveness
CcraCPP3	Class II	G-box	TACGTG	1547	6	-	light response	light responsiveness
CcraCPP3	Class II	G-box	CACGTC	1740	6	+	light response	light responsiveness
CcraCPP3	Class II	AE-box	AGAAACAA	399	8	-	light response	light responsiveness
CcraCPP3	Class II	AE-box	AGAAACAA	433	8	-	light response	light responsiveness
CcraCPP3	Class II	AAGAA-motif	gGTAAAGAAA	208	9	-	growth and development	cis-element involved in seed specific expression
CcraCPP3	Class II	AAGAA-motif	gGTAAAGAAA	1183	9	+	growth and development	cis-element involved in seed specific expression
CcraCPP3	Class II	ERE	ATTTTAAA	652	8	-	hormone respone	ethylene response element
CcraCPP3	Class II	ERE	ATTTTAAA	731	8	-	hormone respone	ethylene response element
CcraCPP3	Class II	ERE	ATTTTAAA	737	8	+	hormone respone	ethylene response element
CcraCPP3	Class II	ERE	ATTTTAAA	739	8	-	hormone respone	ethylene response element
CcraCPP3	Class II	ERE	ATTTTAAA	1022	8	+	hormone respone	ethylene response element
CcraCPP3	Class II	ABRE3a	TACGTG	1547	6	-	light response	light responsiveness
CcraCPP3	Class II	MYC	CAATTG	998	6	+	stress respone	MYC binding site
CcraCPP3	Class II	CCGTCC-box	CCGTCC	54	6	-	growth and development	meristem
CcraCPP3	Class II	MYB	TAACCA	694	6	+	stress respone	MYB binding site
CcraCPP3	Class II	MYB	TAACCA	1589	6	-	stress respone	MYB binding site
CcraCPP3	Class II	MYB	CAACCA	1848	6	+	stress respone	MYB binding site
CcraCPP3	Class II	MYB	TAACCA	1989	6	+	stress respone	MYB binding site
CcraCPP3	Class II	WUN-motif	AAATTTCTT	1187	9	-	stress respone	wound responsive element
CcraCPP3	Class II	WUN-motif	AAATTACT	1506	8	-	stress respone	wound responsive element
CcraCPP3	Class II	AT1-motif	AATTATTTTTTATT	1858	13	-	light response	light responsiveness
CcraCPP3	Class II	W box	TTGACC	149	6	+	stress respone	Fungal elicitor responsive element;wound responsive
CcraCPP3	Class II	W box	TTGACC	955	6	+	stress respone	Fungal elicitor responsive element;wound responsive
CcraCPP3	Class II	ARE	AAACCA	1694	6	-	stress respone	anaerobic induction
CcraCPP3	Class II	ARE	AAACCA	1918	6	+	stress respone	anaerobic induction
CcraCPP3	Class II	A-box	CCGTCC	54	6	-	light response	light responsiveness
CcraCPP3	Class II	TCA	TCATCTTCAT	1470	9	+	hormone respone	salicylic acid responsiveness
CcraCPP3	Class II	Box 4	ATTAAT	284	6	+	light response	light responsiveness
CcraCPP3	Class II	Box 4	ATTAAT	644	6	+	light response	light responsiveness
CcraCPP3	Class II	Box 4	ATTAAT	883	6	+	light response	light responsiveness
CcraCPP3	Class II	ACE	GACACGTATG	1545	9	+	light response	light responsiveness
CcraCPP4	Class I	TGACG-motif	TGACG	940	5	+	hormone respone	MeJA-responsiveness
CcraCPP4	Class I	W box	TTGACC	682	6	+	stress respone	Fungal elicitor responsive element;wound responsive
CcraCPP4	Class I	TCA-element	CCATCTTTTT	504	9	+	hormone respone	salicylic acid responsiveness
CcraCPP4	Class I	TCA-element	CCATCTTTTT	764	9	+	hormone respone	salicylic acid responsiveness
CcraCPP4	Class I	TCA-element	CCATCTTTTT	1595	9	-	hormone respone	salicylic acid responsiveness
CcraCPP4	Class I	TCA-element	CCATCTTTTT	1824	9	-	hormone respone	salicylic acid responsiveness
CcraCPP4	Class I	MBSI	aaaAaaC(G/C)GTTA	137	10.5	-	growth and development	flavonoid
CcraCPP4	Class I	ABRE3a	TACGTG	1323	6	-	light response	light responsiveness
CcraCPP4	Class I	MYC	CATGTG	251	6	-	stress respone	MYC binding site
CcraCPP4	Class I	MYC	CATTTG	606	6	+	stress respone	MYC binding site
CcraCPP4	Class I	MYC	CATTTG	637	6	-	stress respone	MYC binding site
CcraCPP4	Class I	MYC	CATTTG	662	6	-	stress respone	MYC binding site
CcraCPP4	Class I	MYC	CAATTG	679	6	+	stress respone	MYC binding site
CcraCPP4	Class I	MYC	CAATTG	1771	6	-	stress respone	MYC binding site
CcraCPP4	Class I	MYB	CAACCA	365	6	+	stress respone	MYB binding site
CcraCPP4	Class I	MYB	CAACCA	1185	6	+	stress respone	MYB binding site
CcraCPP4	Class I	MYB	TAACCA	1251	6	-	stress respone	MYB binding site
CcraCPP4	Class I	MYB	TAACCA	1819	6	-	stress respone	MYB binding site
CcraCPP4	Class I	MYB	CAACAG	1987	6	+	stress respone	MYB binding site
CcraCPP4	Class I	WUN-motif	CCATTTCAA	359	9	+	stress respone	wound responsive element
CcraCPP4	Class I	CGTCA-motif	CGTCA	940	5	-	hormone respone	MeJA-responsiveness
CcraCPP4	Class I	ERE	ATTTTAAA	803	8	-	hormone respone	ethylene response element
CcraCPP4	Class I	ERE	ATTTTAAA	1060	8	-	hormone respone	ethylene response element
CcraCPP4	Class I	ERE	ATTTTAAA	1378	8	+	hormone respone	ethylene response element
CcraCPP4	Class I	as-1	TGACG	940	5	+	hormone respone	salicylic acid responsiveness
CcraCPP4	Class I	G-box	CACGTG	297	6	+	light response	light responsiveness
CcraCPP4	Class I	ARE	AAACCA	1919	6	+	stress respone	anaerobic induction
CcraCPP4	Class I	O2-site	GATGA(C/T)(A/G)TG(A/G)	1281	8	+	growth and development	zein metabolism
CcraCPP4	Class I	GT1-motif	GGTTAA	1368	6	+	light response	light responsiveness
CcraCPP4	Class I	GT1-motif	GGTTAA	1820	6	+	light response	light responsiveness
CcraCPP4	Class I	GARE-motif	TCTGTTG	1987	7	-	hormone respone	gibberellin-responsiveness
CcraCPP4	Class I	MYB-like sequence	TAACCA	1251	6	-	stress respone	stress response element
CcraCPP4	Class I	MYB-like sequence	TAACCA	1819	6	-	stress respone	stress response element
CcraCPP4	Class I	Myb-binding site	CAACAG	1987	6	+	stress respone	stress response element
CcraCPP4	Class I	dOCT	CACGGATC	17	8	+	growth and development	meristem
CcraCPP4	Class I	ATCT-motif	AATCTAATCC	261	9	-	light response	light responsiveness
CcraCPP4	Class I	ABRE	CACGTG	297	6	+	hormone respone	abscisic acid responsiveness
CcraCPP4	Class I	ABRE	ACGTG	298	5	+	hormone respone	abscisic acid responsiveness
CcraCPP4	Class I	ABRE	ACGTG	1323	5	-	hormone respone	abscisic acid responsiveness
CcraCPP4	Class I	chs-CMA2b	GAACCTACACAC	1133	11	-	light response	light responsiveness
CcraCPP4	Class I	ATC-motif	AGCTATCCA	105	9	-	light response	light responsiveness
CcraCPP4	Class I	G-box	GCCACGTGGA	295	9	-	light response	light responsiveness
CcraCPP4	Class I	G-box	CACGTG	297	6	+	light response	light responsiveness
CcraCPP4	Class I	G-box	TACGTG	1323	6	-	light response	light responsiveness
CcraCPP5	Class II	ATCT-motif	AATCTAATCC	1200	9	-	light response	light responsiveness
CcraCPP5	Class II	WRE3	CCACCT	650	6	+	stress respone	wound responsive element
CcraCPP5	Class II	WRE3	CCACCT	735	6	+	stress respone	wound responsive element
CcraCPP5	Class II	ABRE	ACGTG	780	5	+	hormone respone	abscisic acid responsiveness
CcraCPP5	Class II	ABRE	CACGTG	1729	6	-	hormone respone	abscisic acid responsiveness
CcraCPP5	Class II	ABRE	ACGTG	1730	5	+	hormone respone	abscisic acid responsiveness
CcraCPP5	Class II	MYB-like sequence	TAACCA	128	6	+	stress respone	stress response element
CcraCPP5	Class II	MYB-like sequence	TAACCA	346	6	+	stress respone	stress response element
CcraCPP5	Class II	MYB-like sequence	TAACCA	486	6	+	stress respone	stress response element
CcraCPP5	Class II	MYB-like sequence	TAACCA	520	6	+	stress respone	stress response element
CcraCPP5	Class II	MYB-like sequence	TAACCA	700	6	+	stress respone	stress response element
CcraCPP5	Class II	MYB-like sequence	TAACCA	722	6	+	stress respone	stress response element
CcraCPP5	Class II	Myb-binding site	CAACAG	272	6	+	stress respone	stress response element
CcraCPP5	Class II	Myb-binding site	CAACAG	584	6	+	stress respone	stress response element
CcraCPP5	Class II	Myb-binding site	CAACAG	1826	6	-	stress respone	stress response element
CcraCPP5	Class II	STRE	AGGGG	500	5	+	stress respone	stress response element
CcraCPP5	Class II	STRE	AGGGG	1908	5	-	stress respone	stress response element
CcraCPP5	Class II	TCCC-motif	TCTCCCT	1961	7	-	light response	light responsiveness
CcraCPP5	Class II	AAGAA-motif	GAAAGAA	1236	7	+	growth and development	cis-element involved in seed specific expression
CcraCPP5	Class II	MYC	CATTTG	894	6	+	stress respone	MYC binding site
CcraCPP5	Class II	WUN-motif	TTATTACAT	971	9	-	stress respone	wound responsive element
CcraCPP5	Class II	CCGTCC-box	CCGTCC	1863	6	+	growth and development	meristem
CcraCPP5	Class II	circadian	CAAAGATATC	916	9	+	growth and development	circadian
CcraCPP5	Class II	circadian	CAAAGATATC	1635	9	-	growth and development	circadian
CcraCPP5	Class II	TGA-element	AACGAC	642	6	+	hormone respone	auxin responsiveness
CcraCPP5	Class II	W box	TTGACC	1829	6	+	stress respone	Fungal elicitor responsive element;wound responsive
CcraCPP5	Class II	MBSI	TTTTTACGGTTA	346	11	-	growth and development	flavonoid
CcraCPP5	Class II	G-box	CACGTG	1729	6	-	light response	light responsiveness
CcraCPP5	Class II	MRE	AACCTAA	1572	7	+	light response	light responsiveness
CcraCPP5	Class II	MRE	AACCTAA	1748	7	+	light response	light responsiveness
CcraCPP5	Class II	as-1	TGACG	256	5	+	hormone respone	salicylic acid responsiveness
CcraCPP5	Class II	ACE	CTAACGTATT	777	9	-	light response	light responsiveness
CcraCPP5	Class II	GT1-motif	GGTTAA	485	6	-	light response	light responsiveness
CcraCPP5	Class II	GT1-motif	GGTTAA	519	6	-	light response	light responsiveness
CcraCPP5	Class II	GT1-motif	GGTTAA	1570	6	-	light response	light responsiveness
CcraCPP5	Class II	AE-box	AGAAACAA	715	8	-	light response	light responsiveness
CcraCPP5	Class II	AE-box	AGAAACTT	1655	8	-	light response	light responsiveness
CcraCPP5	Class II	G-box	CACGAC	524	6	+	light response	light responsiveness
CcraCPP5	Class II	G-box	TACGTG	779	6	+	light response	light responsiveness
CcraCPP5	Class II	G-box	ACACGTGT	1728	8	-	light response	light responsiveness
CcraCPP5	Class II	G-box	CACGTG	1729	6	-	light response	light responsiveness
CcraCPP5	Class II	MYB recognition site	CCGTTG	1820	6	-	stress respone	MYB binding site
CcraCPP5	Class II	P-box	CCTTTTG	1948	7	-	hormone respone	gibberellin-responsiveness
CcraCPP5	Class II	ABRE3a	TACGTG	779	6	+	light response	light responsiveness
CcraCPP5	Class II	CCAAT-box	CAACGG	1820	6	+	stress respone	MYBHv1 binding site
CcraCPP5	Class II	MYB	TAACCA	128	6	+	stress respone	MYB binding site
CcraCPP5	Class II	MYB	CAACAG	272	6	+	stress respone	MYB binding site
CcraCPP5	Class II	MYB	TAACCA	346	6	+	stress respone	MYB binding site
CcraCPP5	Class II	MYB	TAACCA	486	6	+	stress respone	MYB binding site
CcraCPP5	Class II	MYB	CAACCA	510	6	+	stress respone	MYB binding site
CcraCPP5	Class II	MYB	TAACCA	520	6	+	stress respone	MYB binding site
CcraCPP5	Class II	MYB	CAACAG	584	6	+	stress respone	MYB binding site
CcraCPP5	Class II	MYB	CAACCA	647	6	+	stress respone	MYB binding site
CcraCPP5	Class II	MYB	TAACCA	700	6	+	stress respone	MYB binding site
CcraCPP5	Class II	MYB	TAACCA	722	6	+	stress respone	MYB binding site
CcraCPP5	Class II	MYB	CAACCA	732	6	+	stress respone	MYB binding site
CcraCPP5	Class II	MYB	CAACAG	1826	6	-	stress respone	MYB binding site
CcraCPP5	Class II	CGTCA-motif	CGTCA	256	5	-	hormone respone	MeJA-responsiveness
CcraCPP5	Class II	ERE	ATTTTAAA	772	8	-	hormone respone	ethylene response element
CcraCPP5	Class II	ERE	ATTTTAAA	1009	8	+	hormone respone	ethylene response element
CcraCPP5	Class II	ERE	ATTTTAAA	1011	8	-	hormone respone	ethylene response element
CcraCPP5	Class II	TGACG-motif	TGACG	256	5	+	hormone respone	MeJA-responsiveness
CcraCPP5	Class II	TCA-element	CCATCTTTTT	1924	9	+	hormone respone	salicylic acid responsiveness
CcraCPP5	Class II	ARE	AAACCA	266	6	-	stress respone	anaerobic induction
CcraCPP5	Class II	ARE	AAACCA	580	6	+	stress respone	anaerobic induction
CcraCPP5	Class II	ARE	AAACCA	667	6	+	stress respone	anaerobic induction
CcraCPP5	Class II	ARE	AAACCA	843	6	-	stress respone	anaerobic induction
CcraCPP5	Class II	ARE	AAACCA	1032	6	+	stress respone	anaerobic induction
CcraCPP5	Class II	ARE	AAACCA	1447	6	+	stress respone	anaerobic induction
CcraCPP5	Class II	A-box	CCGTCC	1863	6	+	light response	light responsiveness
CcraCPP5	Class II	Box 4	ATTAAT	1005	6	-	light response	light responsiveness
CcraCPP5	Class II	Box 4	ATTAAT	1782	6	-	light response	light responsiveness
CcraCPP6	Class I	ABRE	ACGTG	320	5	+	hormone respone	abscisic acid responsiveness
CcraCPP6	Class I	ABRE	ACGTG	1016	5	-	hormone respone	abscisic acid responsiveness
CcraCPP6	Class I	WRE3	CCACCT	682	6	+	stress respone	wound responsive element
CcraCPP6	Class I	WRE3	CCACCT	914	6	-	stress respone	wound responsive element
CcraCPP6	Class I	WRE3	CCACCT	1669	6	+	stress respone	wound responsive element
CcraCPP6	Class I	GATA-motif	GATAGGA	144	7	-	light response	light responsiveness
CcraCPP6	Class I	GATA-motif	GATAGGG	987	7	-	light response	light responsiveness
CcraCPP6	Class I	Myb-binding site	CAACAG	105	6	+	stress respone	stress response element
CcraCPP6	Class I	MYB-like sequence	TAACCA	451	6	+	stress respone	stress response element
CcraCPP6	Class I	MYB-like sequence	TAACCA	679	6	+	stress respone	stress response element
CcraCPP6	Class I	GARE-motif	TCTGTTG	105	7	-	hormone respone	gibberellin-responsiveness
CcraCPP6	Class I	GT1-motif	GGTTAA	438	6	-	light response	light responsiveness
CcraCPP6	Class I	GT1-motif	GGTTAAT	449	7	-	light response	light responsiveness
CcraCPP6	Class I	GT1-motif	GGTTAA	450	6	-	light response	light responsiveness
CcraCPP6	Class I	GT1-motif	GGTTAA	983	6	-	light response	light responsiveness
CcraCPP6	Class I	G-box	TAAACGTG	317	8	+	light response	light responsiveness
CcraCPP6	Class I	G-box	TACGTG	1016	6	-	light response	light responsiveness
CcraCPP6	Class I	AE-box	AGAAACAA	597	8	+	light response	light responsiveness
CcraCPP6	Class I	STRE	AGGGG	1153	5	+	stress respone	stress response element
CcraCPP6	Class I	STRE	AGGGG	1158	5	+	stress respone	stress response element
CcraCPP6	Class I	AAGAA-motif	gGTAAAGAAA	1769	9	+	growth and development	cis-element involved in seed specific expression
CcraCPP6	Class I	ERE	ATTTTAAA	1459	8	-	hormone respone	ethylene response element
CcraCPP6	Class I	TC-rich repeats	ATTCTCTAAC	1035	9	+	stress respone	defense and stress responsiveness
CcraCPP6	Class I	CGTCA-motif	CGTCA	1203	5	+	hormone respone	MeJA-responsiveness
CcraCPP6	Class I	MYB	CAACAG	105	6	+	stress respone	MYB binding site
CcraCPP6	Class I	MYB	TAACCA	451	6	+	stress respone	MYB binding site
CcraCPP6	Class I	MYB	TAACCA	679	6	+	stress respone	MYB binding site
CcraCPP6	Class I	MYB	CAACCA	917	6	-	stress respone	MYB binding site
CcraCPP6	Class I	MYB	CAACCA	1050	6	+	stress respone	MYB binding site
CcraCPP6	Class I	MYB	CAACCA	1191	6	-	stress respone	MYB binding site
CcraCPP6	Class I	MYC	CAATTG	737	6	+	stress respone	MYC binding site
CcraCPP6	Class I	MYC	CATTTG	1818	6	-	stress respone	MYC binding site
CcraCPP6	Class I	ABRE3a	TACGTG	1016	6	-	light response	light responsiveness
CcraCPP6	Class I	TGACG-motif	TGACG	1203	5	-	hormone respone	MeJA-responsiveness
CcraCPP6	Class I	G-box	CACGTT	319	6	-	light response	light responsiveness
CcraCPP6	Class I	ARE	AAACCA	760	6	+	stress respone	anaerobic induction
CcraCPP6	Class I	ARE	AAACCA	830	6	+	stress respone	anaerobic induction
CcraCPP6	Class I	TCA	TCATCTTCAT	923	9	+	hormone respone	salicylic acid responsiveness
CcraCPP6	Class I	LTR	CCGAAA	647	6	+	stress respone	low-temperature responsiveness
CcraCPP6	Class I	as-1	TGACG	1203	5	-	hormone respone	salicylic acid responsiveness
CcraCPP6	Class I	Box 4	ATTAAT	1734	6	-	light response	light responsiveness
CcraCPP7	Class II	MRE	AACCTAA	1885	7	+	light response	light responsiveness
CcraCPP7	Class II	GA-motif	ATAGATAA	1365	8	-	light response	light responsiveness
CcraCPP7	Class II	A-box	CCGTCC	51	6	-	light response	light responsiveness
CcraCPP7	Class II	A-box	CCGTCC	150	6	+	light response	light responsiveness
CcraCPP7	Class II	ARE	AAACCA	1482	6	-	stress respone	anaerobic induction
CcraCPP7	Class II	G-box	CACGTG	745	6	+	light response	light responsiveness
CcraCPP7	Class II	as-1	TGACG	1395	5	+	hormone respone	salicylic acid responsiveness
CcraCPP7	Class II	Box 4	ATTAAT	327	6	+	light response	light responsiveness
CcraCPP7	Class II	Box 4	ATTAAT	464	6	+	light response	light responsiveness
CcraCPP7	Class II	Box 4	ATTAAT	1019	6	-	light response	light responsiveness
CcraCPP7	Class II	Box 4	ATTAAT	1534	6	-	light response	light responsiveness
CcraCPP7	Class II	Box 4	ATTAAT	1635	6	-	light response	light responsiveness
CcraCPP7	Class II	Box 4	ATTAAT	1736	6	-	light response	light responsiveness
CcraCPP7	Class II	Box 4	ATTAAT	1934	6	-	light response	light responsiveness
CcraCPP7	Class II	ERE	ATTTTAAA	340	8	-	hormone respone	ethylene response element
CcraCPP7	Class II	ERE	ATTTCATA	1038	8	+	hormone respone	ethylene response element
CcraCPP7	Class II	ERE	ATTTTAAA	1639	8	+	hormone respone	ethylene response element
CcraCPP7	Class II	ERE	ATTTTAAA	1713	8	-	hormone respone	ethylene response element
CcraCPP7	Class II	CGTCA-motif	CGTCA	1395	5	-	hormone respone	MeJA-responsiveness
CcraCPP7	Class II	CCGTCC-box	CCGTCC	51	6	-	growth and development	meristem
CcraCPP7	Class II	CCGTCC-box	CCGTCC	150	6	+	growth and development	meristem
CcraCPP7	Class II	MYB	TAACCA	617	6	+	stress respone	MYB binding site
CcraCPP7	Class II	MYC	CATTTG	447	6	-	stress respone	MYC binding site
CcraCPP7	Class II	MYC	CAATTG	1391	6	-	stress respone	MYC binding site
CcraCPP7	Class II	CCAAT-box	CAACGG	1425	6	+	stress respone	MYBHv1 binding site
CcraCPP7	Class II	TGA-element	AACGAC	5	6	-	hormone respone	auxin responsiveness
CcraCPP7	Class II	W box	TTGACC	146	6	+	stress respone	Fungal elicitor responsive element;wound responsive
CcraCPP7	Class II	W box	TTGACC	1209	6	+	stress respone	Fungal elicitor responsive element;wound responsive
CcraCPP7	Class II	TGACG-motif	TGACG	1395	5	+	hormone respone	MeJA-responsiveness
CcraCPP7	Class II	AT1-motif	AATTATTTTTTATT	1609	13	+	light response	light responsiveness
CcraCPP7	Class II	G-box	CACGTG	745	6	+	light response	light responsiveness
CcraCPP7	Class II	TCT-motif	TCTTAC	56	6	-	light response	light responsiveness
CcraCPP7	Class II	TCT-motif	TCTTAC	718	6	+	light response	light responsiveness
CcraCPP7	Class II	TCT-motif	TCTTAC	1139	6	-	light response	light responsiveness
CcraCPP7	Class II	TCT-motif	TCTTAC	1462	6	-	light response	light responsiveness
CcraCPP7	Class II	MYB recognition site	CCGTTG	1425	6	-	stress respone	MYB binding site
CcraCPP7	Class II	AE-box	AGAAACAA	169	8	-	light response	light responsiveness
CcraCPP7	Class II	AE-box	AGAAACAA	439	8	+	light response	light responsiveness
CcraCPP7	Class II	AE-box	AGAAACTT	1671	8	-	light response	light responsiveness
CcraCPP7	Class II	STRE	AGGGG	834	5	+	stress respone	stress response element
CcraCPP7	Class II	STRE	AGGGG	1899	5	-	stress respone	stress response element
CcraCPP7	Class II	ABRE	CACGTG	745	6	+	hormone respone	abscisic acid responsiveness
CcraCPP7	Class II	ABRE	ACGTG	746	5	+	hormone respone	abscisic acid responsiveness
CcraCPP7	Class II	MBS	CAACTG	1787	6	-	stress respone	drought-inducibility
CcraCPP7	Class II	MYB-like sequence	TAACCA	617	6	+	stress respone	stress response element
CcraCPP7	Class II	GCN4_motif	TGAGTCA	1791	7	-	growth and development	endosperm
CcraCPP8	Class II	MYC	CATGTG	302	6	-	stress respone	MYC binding site
CcraCPP8	Class II	MYC	CAATTG	335	6	+	stress respone	MYC binding site
CcraCPP8	Class II	MYB	CAACCA	121	6	-	stress respone	MYB binding site
CcraCPP8	Class II	MYB	CAACAG	132	6	+	stress respone	MYB binding site
CcraCPP8	Class II	MYB	CAACAG	138	6	-	stress respone	MYB binding site
CcraCPP8	Class II	MYB	TAACCA	1676	6	-	stress respone	MYB binding site
CcraCPP8	Class II	MYB	TAACCA	1945	6	+	stress respone	MYB binding site
CcraCPP8	Class II	WUN-motif	AAATTACT	209	8	+	stress respone	wound responsive element
CcraCPP8	Class II	WUN-motif	AAATTTCTT	1209	9	+	stress respone	wound responsive element
CcraCPP8	Class II	CCGTCC-box	CCGTCC	39	6	-	growth and development	meristem
CcraCPP8	Class II	CCGTCC-box	CCGTCC	70	6	-	growth and development	meristem
CcraCPP8	Class II	CCGTCC-box	CCGTCC	101	6	-	growth and development	meristem
CcraCPP8	Class II	ERE	ATTTTAAA	654	8	+	hormone respone	ethylene response element
CcraCPP8	Class II	ERE	ATTTCATA	690	8	+	hormone respone	ethylene response element
CcraCPP8	Class II	ERE	ATTTTAAA	1735	8	+	hormone respone	ethylene response element
CcraCPP8	Class II	ERE	ATTTTAAA	1909	8	+	hormone respone	ethylene response element
CcraCPP8	Class II	AT1-motif	AATTATTTTTTATT	1816	14	+	light response	light responsiveness
CcraCPP8	Class II	W box	TTGACC	74	6	-	stress respone	Fungal elicitor responsive element;wound responsive
CcraCPP8	Class II	W box	TTGACC	129	6	-	stress respone	Fungal elicitor responsive element;wound responsive
CcraCPP8	Class II	TCA-element	CCATCTTTTT	1070	9	+	hormone respone	salicylic acid responsiveness
CcraCPP8	Class II	ARE	AAACCA	443	6	+	stress respone	anaerobic induction
CcraCPP8	Class II	A-box	CCGTCC	39	6	-	light response	light responsiveness
CcraCPP8	Class II	A-box	CCGTCC	70	6	-	light response	light responsiveness
CcraCPP8	Class II	A-box	CCGTCC	101	6	-	light response	light responsiveness
CcraCPP8	Class II	MRE	AACCTAA	379	7	-	light response	light responsiveness
CcraCPP8	Class II	Box 4	ATTAAT	553	6	+	light response	light responsiveness
CcraCPP8	Class II	Box 4	ATTAAT	714	6	+	light response	light responsiveness
CcraCPP8	Class II	Box 4	ATTAAT	734	6	+	light response	light responsiveness
CcraCPP8	Class II	Box 4	ATTAAT	770	6	+	light response	light responsiveness
CcraCPP8	Class II	Box 4	ATTAAT	831	6	+	light response	light responsiveness
CcraCPP8	Class II	Box 4	ATTAAT	1279	6	-	light response	light responsiveness
CcraCPP8	Class II	Box 4	ATTAAT	1403	6	-	light response	light responsiveness
CcraCPP8	Class II	GATA-motif	AAGGATAAGG	290	9	-	light response	light responsiveness
CcraCPP8	Class II	GATA-motif	AAGATAAGATT	1030	10	-	light response	light responsiveness
CcraCPP8	Class II	GT1-motif	GGTTAAT	949	7	+	light response	light responsiveness
CcraCPP8	Class II	MYB-like sequence	TAACCA	1676	6	-	stress respone	stress response element
CcraCPP8	Class II	MYB-like sequence	TAACCA	1945	6	+	stress respone	stress response element
CcraCPP8	Class II	chs-CMA1a	TTACTTAA	904	8	-	light response	light responsiveness
CcraCPP8	Class II	Myb-binding site	CAACAG	132	6	+	stress respone	stress response element
CcraCPP8	Class II	Myb-binding site	CAACAG	138	6	-	stress respone	stress response element
CcraCPP8	Class II	STRE	AGGGG	595	5	+	stress respone	stress response element
CcraCPP8	Class II	STRE	AGGGG	616	5	-	stress respone	stress response element
CcraCPP8	Class II	STRE	AGGGG	859	5	+	stress respone	stress response element
CcraCPP8	Class II	STRE	AGGGG	1325	5	+	stress respone	stress response element
CcraCPP9	Class I	MRE	AACCTAA	982	7	-	light response	light responsiveness
CcraCPP9	Class I	GA-motif	ATAGATAA	968	8	+	light response	light responsiveness
CcraCPP9	Class I	A-box	CCGTCC	1361	6	+	light response	light responsiveness
CcraCPP9	Class I	ARE	AAACCA	948	6	+	stress respone	anaerobic induction
CcraCPP9	Class I	Box 4	ATTAAT	415	6	+	light response	light responsiveness
CcraCPP9	Class I	Box 4	ATTAAT	1270	6	-	light response	light responsiveness
CcraCPP9	Class I	Box 4	ATTAAT	1511	6	-	light response	light responsiveness
CcraCPP9	Class I	Box 4	ATTAAT	1890	6	-	light response	light responsiveness
CcraCPP9	Class I	ERE	ATTTTAAA	1618	8	+	hormone respone	ethylene response element
CcraCPP9	Class I	ERE	ATTTTAAA	1916	8	-	hormone respone	ethylene response element
CcraCPP9	Class I	circadian	CAAAGATATC	1376	9	-	growth and development	circadian
CcraCPP9	Class I	MYB	CAACAG	45	6	-	stress respone	MYB binding site
CcraCPP9	Class I	MYB	CAACCA	988	6	-	stress respone	MYB binding site
CcraCPP9	Class I	MYB	TAACCA	1228	6	-	stress respone	MYB binding site
CcraCPP9	Class I	CCGTCC-box	CCGTCC	1361	6	+	growth and development	meristem
CcraCPP9	Class I	MYC	CATTTG	907	6	-	stress respone	MYC binding site
CcraCPP9	Class I	MYC	CATTTG	1307	6	+	stress respone	MYC binding site
CcraCPP9	Class I	MYC	CATTTG	1420	6	+	stress respone	MYC binding site
CcraCPP9	Class I	MYC	CAATTG	1662	6	-	stress respone	MYC binding site
CcraCPP9	Class I	TCA-element	TCAGAAGAGG	1565	9	+	hormone respone	salicylic acid responsiveness
CcraCPP9	Class I	STRE	AGGGG	1935	5	-	stress respone	stress response element
CcraCPP9	Class I	AAGAA-motif	GAAAGAA	7	7	-	growth and development	cis-element involved in seed specific expression
CcraCPP9	Class I	AAGAA-motif	GAAAGAA	1983	7	-	growth and development	cis-element involved in seed specific expression
CcraCPP9	Class I	GATA-motif	GATAGGG	1688	7	+	light response	light responsiveness
CcraCPP9	Class I	ATCT-motif	AATCTAATCC	379	9	-	light response	light responsiveness
CcraCPP9	Class I	Myb-binding site	CAACAG	45	6	-	stress respone	stress response element
CcraCPP9	Class I	MYB-like sequence	TAACCA	1228	6	-	stress respone	stress response element
CcraCPP9	Class I	GARE-motif	TCTGTTG	44	7	+	hormone respone	gibberellin-responsiveness
CcraCPP9	Class I	GT1-motif	GGTTAA	1229	6	+	light response	light responsiveness
CjapCPP1	Class II	W box	TTGACC	732	6	+	stress respone	Fungal elicitor responsive element;wound responsive
CjapCPP1	Class II	W box	TTGACC	1029	6	-	stress respone	Fungal elicitor responsive element;wound responsive
CjapCPP1	Class II	W box	TTGACC	1830	6	-	stress respone	Fungal elicitor responsive element;wound responsive
CjapCPP1	Class II	TGACG-motif	TGACG	512	5	+	hormone respone	MeJA-responsiveness
CjapCPP1	Class II	AT1-motif	AATTATTTTTTATT	947	13	+	light response	light responsiveness
CjapCPP1	Class II	CCGTCC-box	CCGTCC	1925	6	+	growth and development	meristem
CjapCPP1	Class II	MYB	CAACCA	134	6	-	stress respone	MYB binding site
CjapCPP1	Class II	MYB	TAACCA	642	6	+	stress respone	MYB binding site
CjapCPP1	Class II	MYB	TAACCA	887	6	+	stress respone	MYB binding site
CjapCPP1	Class II	MYB	TAACCA	1282	6	-	stress respone	MYB binding site
CjapCPP1	Class II	WUN-motif	AAATTACT	473	8	+	stress respone	wound responsive element
CjapCPP1	Class II	WUN-motif	AAATTTCTT	792	9	+	stress respone	wound responsive element
CjapCPP1	Class II	MYC	CAATTG	985	6	+	stress respone	MYC binding site
CjapCPP1	Class II	ABRE3a	TACGTG	434	6	+	light response	light responsiveness
CjapCPP1	Class II	ERE	ATTTTAAA	902	8	-	hormone respone	ethylene response element
CjapCPP1	Class II	ERE	ATTTTAAA	959	8	-	hormone respone	ethylene response element
CjapCPP1	Class II	ERE	ATTTTAAA	1229	8	-	hormone respone	ethylene response element
CjapCPP1	Class II	ERE	ATTTTAAA	1235	8	+	hormone respone	ethylene response element
CjapCPP1	Class II	ERE	ATTTTAAA	1237	8	-	hormone respone	ethylene response element
CjapCPP1	Class II	ERE	ATTTTAAA	1243	8	+	hormone respone	ethylene response element
CjapCPP1	Class II	ERE	ATTTTAAA	1323	8	+	hormone respone	ethylene response element
CjapCPP1	Class II	ERE	ATTTTAAA	1469	8	+	hormone respone	ethylene response element
CjapCPP1	Class II	ERE	ATTTTAAA	1543	8	+	hormone respone	ethylene response element
CjapCPP1	Class II	CGTCA-motif	CGTCA	512	5	-	hormone respone	MeJA-responsiveness
CjapCPP1	Class II	as-1	TGACG	512	5	+	hormone respone	salicylic acid responsiveness
CjapCPP1	Class II	ACE	GACACGTATG	432	9	-	light response	light responsiveness
CjapCPP1	Class II	Box 4	ATTAAT	615	6	+	light response	light responsiveness
CjapCPP1	Class II	Box 4	ATTAAT	1101	6	-	light response	light responsiveness
CjapCPP1	Class II	Box 4	ATTAAT	1333	6	-	light response	light responsiveness
CjapCPP1	Class II	Box 4	ATTAAT	1489	6	-	light response	light responsiveness
CjapCPP1	Class II	Box 4	ATTAAT	1681	6	-	light response	light responsiveness
CjapCPP1	Class II	A-box	CCGTCC	1925	6	+	light response	light responsiveness
CjapCPP1	Class II	O2-site	GATGATGTGG	45	9	+	growth and development	zein metabolism
CjapCPP1	Class II	O2-site	GATGA(C/T)(A/G)TG(A/G)	177	8	+	growth and development	zein metabolism
CjapCPP1	Class II	ARE	AAACCA	61	6	-	stress respone	anaerobic induction
CjapCPP1	Class II	GT1-motif	GGTTAA	641	6	-	light response	light responsiveness
CjapCPP1	Class II	GT1-motif	GGTTAA	1051	6	-	light response	light responsiveness
CjapCPP1	Class II	AT~ABRE	TACGTGTC	434	8	+	hormone respone	abscisic acid responsiveness
CjapCPP1	Class II	MYB-like sequence	TAACCA	642	6	+	stress respone	stress response element
CjapCPP1	Class II	MYB-like sequence	TAACCA	887	6	+	stress respone	stress response element
CjapCPP1	Class II	MYB-like sequence	TAACCA	1282	6	-	stress respone	stress response element
CjapCPP1	Class II	MBS	CAACTG	1868	6	-	stress respone	drought-inducibility
CjapCPP1	Class II	ABRE	TACGTGTC	434	8	+	hormone respone	abscisic acid responsiveness
CjapCPP1	Class II	ABRE	ACGTG	435	5	+	hormone respone	abscisic acid responsiveness
CjapCPP1	Class II	P-box	CCTTTTG	1141	7	-	hormone respone	gibberellin-responsiveness
CjapCPP1	Class II	AAGAA-motif	gGTAAAGAAA	658	9	-	growth and development	cis-element involved in seed specific expression
CjapCPP1	Class II	AAGAA-motif	gGTAAAGAAA	795	9	-	growth and development	cis-element involved in seed specific expression
CjapCPP1	Class II	AAGAA-motif	gGTAAAGAAA	1724	9	+	growth and development	cis-element involved in seed specific expression
CjapCPP1	Class II	AAGAA-motif	GAAAGAA	1754	7	+	growth and development	cis-element involved in seed specific expression
CjapCPP1	Class II	TCCC-motif	TCTCCCT	101	7	-	light response	light responsiveness
CjapCPP1	Class II	AE-box	AGAAACAA	1556	8	+	light response	light responsiveness
CjapCPP1	Class II	G-box	TACGTG	434	6	+	light response	light responsiveness
CjapCPP1	Class II	G-box	TAACACGTAG	555	9	+	light response	light responsiveness
CjapCPP1	Class II	TCT-motif	TCTTAC	1920	6	+	light response	light responsiveness
CjapCPP10	Class II	W box	TTGACC	1799	6	+	stress respone	Fungal elicitor responsive element;wound responsive
CjapCPP10	Class II	TCA-element	CCATCTTTTT	460	9	+	hormone respone	salicylic acid responsiveness
CjapCPP10	Class II	TCA-element	CCATCTTTTT	662	9	+	hormone respone	salicylic acid responsiveness
CjapCPP10	Class II	AT1-motif	AATTATTTTTTATT	675	13	+	light response	light responsiveness
CjapCPP10	Class II	AT1-motif	AATTATTTTTTATT	1484	13	+	light response	light responsiveness
CjapCPP10	Class II	TGACG-motif	TGACG	101	5	+	hormone respone	MeJA-responsiveness
CjapCPP10	Class II	TGACG-motif	TGACG	598	5	-	hormone respone	MeJA-responsiveness
CjapCPP10	Class II	TGACG-motif	TGACG	1725	5	+	hormone respone	MeJA-responsiveness
CjapCPP10	Class II	TGACG-motif	TGACG	1815	5	-	hormone respone	MeJA-responsiveness
CjapCPP10	Class II	circadian	CAAAGATATC	300	9	+	growth and development	circadian
CjapCPP10	Class II	CGTCA-motif	CGTCA	101	5	-	hormone respone	MeJA-responsiveness
CjapCPP10	Class II	CGTCA-motif	CGTCA	598	5	+	hormone respone	MeJA-responsiveness
CjapCPP10	Class II	CGTCA-motif	CGTCA	1725	5	-	hormone respone	MeJA-responsiveness
CjapCPP10	Class II	CGTCA-motif	CGTCA	1815	5	+	hormone respone	MeJA-responsiveness
CjapCPP10	Class II	CCGTCC-box	CCGTCC	71	6	-	growth and development	meristem
CjapCPP10	Class II	CCGTCC-box	CCGTCC	1711	6	-	growth and development	meristem
CjapCPP10	Class II	CCGTCC-box	CCGTCC	1733	6	-	growth and development	meristem
CjapCPP10	Class II	MYB	CAACAG	1929	6	-	stress respone	MYB binding site
CjapCPP10	Class II	CAT-box	GCCACT	869	6	-	growth and development	meristem
CjapCPP10	Class II	MYC	CATTTG	32	6	+	stress respone	MYC binding site
CjapCPP10	Class II	MYC	CATGTG	524	6	+	stress respone	MYC binding site
CjapCPP10	Class II	MYC	CATGTG	762	6	-	stress respone	MYC binding site
CjapCPP10	Class II	Box 4	ATTAAT	243	6	+	light response	light responsiveness
CjapCPP10	Class II	Box 4	ATTAAT	489	6	+	light response	light responsiveness
CjapCPP10	Class II	as-1	TGACG	101	5	+	hormone respone	salicylic acid responsiveness
CjapCPP10	Class II	as-1	TGACG	598	5	-	hormone respone	salicylic acid responsiveness
CjapCPP10	Class II	as-1	TGACG	1725	5	+	hormone respone	salicylic acid responsiveness
CjapCPP10	Class II	as-1	TGACG	1815	5	-	hormone respone	salicylic acid responsiveness
CjapCPP10	Class II	GA-motif	ATAGATAA	1991	8	-	light response	light responsiveness
CjapCPP10	Class II	A-box	CCGTCC	71	6	-	light response	light responsiveness
CjapCPP10	Class II	A-box	CCGTCC	1711	6	-	light response	light responsiveness
CjapCPP10	Class II	A-box	CCGTCC	1733	6	-	light response	light responsiveness
CjapCPP10	Class II	ARE	AAACCA	91	6	-	stress respone	anaerobic induction
CjapCPP10	Class II	ARE	AAACCA	1300	6	+	stress respone	anaerobic induction
CjapCPP10	Class II	TCA	TCATCTTCAT	989	9	+	hormone respone	salicylic acid responsiveness
CjapCPP10	Class II	TCA	TCATCTTCAT	1122	9	+	hormone respone	salicylic acid responsiveness
CjapCPP10	Class II	Myb-binding site	CAACAG	1929	6	-	stress respone	stress response element
CjapCPP10	Class II	GT1-motif	GGTTAA	478	6	-	light response	light responsiveness
CjapCPP10	Class II	GARE-motif	TCTGTTG	1928	7	+	hormone respone	gibberellin-responsiveness
CjapCPP10	Class II	GATA-motif	AAGGATAAGG	476	9	-	light response	light responsiveness
CjapCPP10	Class II	AAGAA-motif	GAAAGAA	362	7	-	growth and development	cis-element involved in seed specific expression
CjapCPP10	Class II	AAGAA-motif	GAAAGAA	946	7	+	growth and development	cis-element involved in seed specific expression
CjapCPP10	Class II	AAGAA-motif	gGTAAAGAAA	1507	9	+	growth and development	cis-element involved in seed specific expression
CjapCPP10	Class II	TCCC-motif	TCTCCCT	1070	7	+	light response	light responsiveness
CjapCPP10	Class II	TCCC-motif	TCTCCCT	1203	7	+	light response	light responsiveness
CjapCPP10	Class II	G-box	CACGAC	551	6	-	light response	light responsiveness
CjapCPP10	Class II	Sp1	GGGCGG	1671	6	-	light response	light responsiveness
CjapCPP10	Class II	STRE	AGGGG	410	5	-	stress respone	stress response element
CjapCPP10	Class II	STRE	AGGGG	1635	5	-	stress respone	stress response element
CjapCPP10	Class II	STRE	AGGGG	1646	5	+	stress respone	stress response element
CjapCPP11	Class II	TCCC-motif	TCTCCCT	308	7	+	light response	light responsiveness
CjapCPP11	Class II	AAGAA-motif	GAAAGAA	1776	7	+	growth and development	cis-element involved in seed specific expression
CjapCPP11	Class II	GC-motif	CCCCCG	1809	6	-	stress respone	anoxic specific inducibility element GC-motif
CjapCPP11	Class II	STRE	AGGGG	430	5	+	stress respone	stress response element
CjapCPP11	Class II	STRE	AGGGG	928	5	-	stress respone	stress response element
CjapCPP11	Class II	STRE	AGGGG	1912	5	+	stress respone	stress response element
CjapCPP11	Class II	MYB-like sequence	TAACCA	1855	6	+	stress respone	stress response element
CjapCPP11	Class II	Myb-binding site	CAACAG	444	6	+	stress respone	stress response element
CjapCPP11	Class II	GT1-motif	GGTTAA	980	6	-	light response	light responsiveness
CjapCPP11	Class II	WRE3	CCACCT	1557	6	-	stress respone	wound responsive element
CjapCPP11	Class II	WRE3	CCACCT	1613	6	-	stress respone	wound responsive element
CjapCPP11	Class II	MBS	CAACTG	1727	6	+	stress respone	drought-inducibility
CjapCPP11	Class II	LTR	CCGAAA	153	6	+	stress respone	low-temperature responsiveness
CjapCPP11	Class II	Box 4	ATTAAT	488	6	+	light response	light responsiveness
CjapCPP11	Class II	Box 4	ATTAAT	1210	6	-	light response	light responsiveness
CjapCPP11	Class II	as-1	TGACG	441	5	-	hormone respone	salicylic acid responsiveness
CjapCPP11	Class II	as-1	TGACG	1495	5	+	hormone respone	salicylic acid responsiveness
CjapCPP11	Class II	ARE	AAACCA	624	6	+	stress respone	anaerobic induction
CjapCPP11	Class II	ARE	AAACCA	1179	6	-	stress respone	anaerobic induction
CjapCPP11	Class II	ARE	AAACCA	1382	6	+	stress respone	anaerobic induction
CjapCPP11	Class II	ARE	AAACCA	1540	6	-	stress respone	anaerobic induction
CjapCPP11	Class II	O2-site	GATGATGTGG	399	9	+	growth and development	zein metabolism
CjapCPP11	Class II	A-box	CCGTCC	221	6	-	light response	light responsiveness
CjapCPP11	Class II	A-box	CCGTCC	350	6	-	light response	light responsiveness
CjapCPP11	Class II	A-box	CCGTCC	407	6	-	light response	light responsiveness
CjapCPP11	Class II	MRE	AACCTAA	598	7	-	light response	light responsiveness
CjapCPP11	Class II	TGACG-motif	TGACG	441	5	-	hormone respone	MeJA-responsiveness
CjapCPP11	Class II	TGACG-motif	TGACG	1495	5	+	hormone respone	MeJA-responsiveness
CjapCPP11	Class II	TCA-element	CCATCTTTTT	342	9	-	hormone respone	salicylic acid responsiveness
CjapCPP11	Class II	TCA-element	CCATCTTTTT	993	9	+	hormone respone	salicylic acid responsiveness
CjapCPP11	Class II	CGTCA-motif	CGTCA	441	5	+	hormone respone	MeJA-responsiveness
CjapCPP11	Class II	CGTCA-motif	CGTCA	1495	5	-	hormone respone	MeJA-responsiveness
CjapCPP11	Class II	circadian	CAAAGATATC	1849	9	+	growth and development	circadian
CjapCPP11	Class II	ERE	ATTTTAAA	88	8	-	hormone respone	ethylene response element
CjapCPP11	Class II	ERE	ATTTTAAA	1204	8	-	hormone respone	ethylene response element
CjapCPP11	Class II	ERE	ATTTTAAA	1452	8	+	hormone respone	ethylene response element
CjapCPP11	Class II	MYC	CATTTG	113	6	-	stress respone	MYC binding site
CjapCPP11	Class II	MYC	CATTTG	1331	6	-	stress respone	MYC binding site
CjapCPP11	Class II	MYB	CAACAG	444	6	+	stress respone	MYB binding site
CjapCPP11	Class II	MYB	CAACCA	990	6	+	stress respone	MYB binding site
CjapCPP11	Class II	MYB	CAACCA	1077	6	-	stress respone	MYB binding site
CjapCPP11	Class II	MYB	CAACCA	1485	6	-	stress respone	MYB binding site
CjapCPP11	Class II	MYB	CAACCA	1507	6	-	stress respone	MYB binding site
CjapCPP11	Class II	MYB	CAACCA	1560	6	-	stress respone	MYB binding site
CjapCPP11	Class II	MYB	TAACCA	1855	6	+	stress respone	MYB binding site
CjapCPP11	Class II	CCGTCC-box	CCGTCC	221	6	-	growth and development	meristem
CjapCPP11	Class II	CCGTCC-box	CCGTCC	350	6	-	growth and development	meristem
CjapCPP11	Class II	CCGTCC-box	CCGTCC	407	6	-	growth and development	meristem
CjapCPP11	Class II	box S	AGCCACC	1794	7	-	stress respone	elicitation; wounding and pathogen responsievness
CjapCPP11	Class II	WUN-motif	TTATTACAT	1252	9	+	stress respone	wound responsive element
CjapCPP2	Class I	Box 4	ATTAAT	1234	6	-	light response	light responsiveness
CjapCPP2	Class I	Box 4	ATTAAT	1244	6	-	light response	light responsiveness
CjapCPP2	Class I	TCA	TCATCTTCAT	203	9	-	hormone respone	salicylic acid responsiveness
CjapCPP2	Class I	TCA	TCATCTTCAT	665	9	+	hormone respone	salicylic acid responsiveness
CjapCPP2	Class I	TCA	TCATCTTCAT	1236	9	+	hormone respone	salicylic acid responsiveness
CjapCPP2	Class I	O2-site	GATGACATGG	208	9	+	growth and development	zein metabolism
CjapCPP2	Class I	O2-site	GATGATGTGG	1490	9	+	growth and development	zein metabolism
CjapCPP2	Class I	G-box	CACGTT	978	6	+	light response	light responsiveness
CjapCPP2	Class I	ARE	AAACCA	7	6	-	stress respone	anaerobic induction
CjapCPP2	Class I	ARE	AAACCA	89	6	-	stress respone	anaerobic induction
CjapCPP2	Class I	ARE	AAACCA	1705	6	-	stress respone	anaerobic induction
CjapCPP2	Class I	MRE	AACCTAA	1460	7	+	light response	light responsiveness
CjapCPP2	Class I	TCA-element	TCAGAAGAGG	1330	9	+	hormone respone	salicylic acid responsiveness
CjapCPP2	Class I	W box	TTGACC	802	6	-	stress respone	Fungal elicitor responsive element;wound responsive
CjapCPP2	Class I	W box	TTGACC	1447	6	-	stress respone	Fungal elicitor responsive element;wound responsive
CjapCPP2	Class I	MYC	CAATTG	1977	6	-	stress respone	MYC binding site
CjapCPP2	Class I	CCAAT-box	CAACGG	250	6	-	stress respone	MYBHv1 binding site
CjapCPP2	Class I	MYB	CAACAG	378	6	-	stress respone	MYB binding site
CjapCPP2	Class I	MYB	CAACAG	538	6	-	stress respone	MYB binding site
CjapCPP2	Class I	MYB	TAACCA	553	6	-	stress respone	MYB binding site
CjapCPP2	Class I	MYB	CAACCA	793	6	-	stress respone	MYB binding site
CjapCPP2	Class I	MYB	TAACCA	1662	6	-	stress respone	MYB binding site
CjapCPP2	Class I	MYB	CAACCA	1736	6	+	stress respone	MYB binding site
CjapCPP2	Class I	TC-rich repeats	ATTCTCTAAC	1290	9	+	stress respone	defense and stress responsiveness
CjapCPP2	Class I	circadian	CAAAGATATC	1134	10	-	growth and development	circadian
CjapCPP2	Class I	CARE	CAACTCCC	1082	8	-	hormone respone	gibberellin-responsiveness
CjapCPP2	Class I	TCCC-motif	TCTCCCT	474	7	-	light response	light responsiveness
CjapCPP2	Class I	STRE	AGGGG	839	5	+	stress respone	stress response element
CjapCPP2	Class I	STRE	AGGGG	1154	5	+	stress respone	stress response element
CjapCPP2	Class I	STRE	AGGGG	1256	5	+	stress respone	stress response element
CjapCPP2	Class I	TATC-box	TATCCCA	341	7	-	hormone respone	gibberellin-responsiveness
CjapCPP2	Class I	TATC-box	TATCCCA	1546	7	-	hormone respone	gibberellin-responsiveness
CjapCPP2	Class I	AE-box	AGAAACTT	1009	8	+	light response	light responsiveness
CjapCPP2	Class I	TCT-motif	TCTTAC	179	6	-	light response	light responsiveness
CjapCPP2	Class I	TCT-motif	TCTTAC	219	6	+	light response	light responsiveness
CjapCPP2	Class I	TCT-motif	TCTTAC	778	6	-	light response	light responsiveness
CjapCPP2	Class I	MYB recognition site	CCGTTG	250	6	+	stress respone	MYB binding site
CjapCPP2	Class I	GARE-motif	TCTGTTG	377	7	+	hormone respone	gibberellin-responsiveness
CjapCPP2	Class I	MYB-like sequence	TAACCA	553	6	-	stress respone	stress response element
CjapCPP2	Class I	MYB-like sequence	TAACCA	1662	6	-	stress respone	stress response element
CjapCPP2	Class I	Myb-binding site	CAACAG	378	6	-	stress respone	stress response element
CjapCPP2	Class I	Myb-binding site	CAACAG	538	6	-	stress respone	stress response element
CjapCPP2	Class I	WRE3	CCACCT	1878	6	+	stress respone	wound responsive element
CjapCPP2	Class I	ABRE	ACGTG	978	5	-	hormone respone	abscisic acid responsiveness
CjapCPP3	Class I	G-box	CACGTC	75	6	+	light response	light responsiveness
CjapCPP3	Class I	G-box	CACGAC	363	6	-	light response	light responsiveness
CjapCPP3	Class I	G-box	CACGAC	484	6	-	light response	light responsiveness
CjapCPP3	Class I	G-box	CACGAC	1748	6	-	light response	light responsiveness
CjapCPP3	Class I	Sp1	GGGCGG	1764	6	-	light response	light responsiveness
CjapCPP3	Class I	AuxRR-core	GGTCCAT	1660	7	-	hormone respone	auxin responsiveness
CjapCPP3	Class I	STRE	AGGGG	264	5	+	stress respone	stress response element
CjapCPP3	Class I	STRE	AGGGG	1665	5	-	stress respone	stress response element
CjapCPP3	Class I	LAMP-element	CTTTATCA	1755	8	-	light response	light responsiveness
CjapCPP3	Class I	AAGAA-motif	GAAAGAA	548	7	-	growth and development	cis-element involved in seed specific expression
CjapCPP3	Class I	AAGAA-motif	gGTAAAGAAA	1595	9	-	growth and development	cis-element involved in seed specific expression
CjapCPP3	Class I	AAGAA-motif	GAAAGAA	1596	7	-	growth and development	cis-element involved in seed specific expression
CjapCPP3	Class I	AAGAA-motif	GAAAGAA	1957	7	-	growth and development	cis-element involved in seed specific expression
CjapCPP3	Class I	GC-motif	CCCCCG	1101	6	+	stress respone	anoxic specific inducibility element GC-motif
CjapCPP3	Class I	ABRE	ACGTG	75	5	-	hormone respone	abscisic acid responsiveness
CjapCPP3	Class I	ABRE	ACGTG	976	5	+	hormone respone	abscisic acid responsiveness
CjapCPP3	Class I	WRE3	CCACCT	1718	6	-	stress respone	wound responsive element
CjapCPP3	Class I	MBS	CAACTG	1389	6	-	stress respone	drought-inducibility
CjapCPP3	Class I	MBS	CAACTG	1831	6	-	stress respone	drought-inducibility
CjapCPP3	Class I	GATA-motif	GATAGGA	30	7	+	light response	light responsiveness
CjapCPP3	Class I	Myb-binding site	CAACAG	43	6	-	stress respone	stress response element
CjapCPP3	Class I	Myb-binding site	CAACAG	1215	6	+	stress respone	stress response element
CjapCPP3	Class I	Myb-binding site	CAACAG	1634	6	-	stress respone	stress response element
CjapCPP3	Class I	MYB-like sequence	TAACCA	578	6	+	stress respone	stress response element
CjapCPP3	Class I	MYB-like sequence	TAACCA	1943	6	+	stress respone	stress response element
CjapCPP3	Class I	AACA_motif	TAACAAACTCCA	470	11	+	growth and development	endosperm
CjapCPP3	Class I	GT1-motif	GGTTAA	1942	6	-	light response	light responsiveness
CjapCPP3	Class I	GARE-motif	TCTGTTG	1633	7	+	hormone respone	gibberellin-responsiveness
CjapCPP3	Class I	G-box	CACGTT	975	6	-	light response	light responsiveness
CjapCPP3	Class I	ARE	AAACCA	616	6	+	stress respone	anaerobic induction
CjapCPP3	Class I	ARE	AAACCA	837	6	+	stress respone	anaerobic induction
CjapCPP3	Class I	ARE	AAACCA	951	6	+	stress respone	anaerobic induction
CjapCPP3	Class I	ARE	AAACCA	1070	6	+	stress respone	anaerobic induction
CjapCPP3	Class I	3-AF1 binding site	TAAGAGAGGAA	555	10	+	light response	light responsiveness
CjapCPP3	Class I	TCA	TCATCTTCAT	277	9	-	hormone respone	salicylic acid responsiveness
CjapCPP3	Class I	LTR	CCGAAA	1104	6	+	stress respone	low-temperature responsiveness
CjapCPP3	Class I	LTR	CCGAAA	1332	6	-	stress respone	low-temperature responsiveness
CjapCPP3	Class I	Box 4	ATTAAT	1200	6	-	light response	light responsiveness
CjapCPP3	Class I	Box 4	ATTAAT	1344	6	-	light response	light responsiveness
CjapCPP3	Class I	Box 4	ATTAAT	1927	6	-	light response	light responsiveness
CjapCPP3	Class I	Box 4	ATTAAT	1949	6	-	light response	light responsiveness
CjapCPP3	Class I	TC-rich repeats	ATTCTCTAAC	572	9	+	stress respone	defense and stress responsiveness
CjapCPP3	Class I	ERE	ATTTTAAA	1915	8	+	hormone respone	ethylene response element
CjapCPP3	Class I	ERE	ATTTTAAA	1917	8	-	hormone respone	ethylene response element
CjapCPP3	Class I	MYB	CAACAG	43	6	-	stress respone	MYB binding site
CjapCPP3	Class I	MYB	TAACCA	578	6	+	stress respone	MYB binding site
CjapCPP3	Class I	MYB	CAACCA	990	6	+	stress respone	MYB binding site
CjapCPP3	Class I	MYB	CAACAG	1215	6	+	stress respone	MYB binding site
CjapCPP3	Class I	MYB	CAACAG	1634	6	-	stress respone	MYB binding site
CjapCPP3	Class I	MYB	TAACCA	1943	6	+	stress respone	MYB binding site
CjapCPP3	Class I	L-box	ATCCCACCTAC	1716	10	-	light response	light responsiveness
CjapCPP3	Class I	CAT-box	GCCACT	749	6	+	growth and development	meristem
CjapCPP3	Class I	MYC	CATTTG	257	6	-	stress respone	MYC binding site
CjapCPP3	Class I	MYC	CATGTG	320	6	-	stress respone	MYC binding site
CjapCPP3	Class I	MYC	CAATTG	882	6	+	stress respone	MYC binding site
CjapCPP3	Class I	MYC	CAATTG	1476	6	-	stress respone	MYC binding site
CjapCPP3	Class I	MYC	CATGTG	1564	6	-	stress respone	MYC binding site
CjapCPP3	Class I	MYC	CATTTG	1861	6	-	stress respone	MYC binding site
CjapCPP3	Class I	TGA-element	AACGAC	607	6	+	hormone respone	auxin responsiveness
CjapCPP3	Class I	TCA-element	CCATCTTTTT	1964	9	+	hormone respone	salicylic acid responsiveness
CjapCPP4	Class II	GA-motif	ATAGATAA	1781	8	-	light response	light responsiveness
CjapCPP4	Class II	A-box	CCGTCC	446	6	-	light response	light responsiveness
CjapCPP4	Class II	A-box	CCGTCC	545	6	+	light response	light responsiveness
CjapCPP4	Class II	ARE	AAACCA	1900	6	-	stress respone	anaerobic induction
CjapCPP4	Class II	Box 4	ATTAAT	717	6	+	light response	light responsiveness
CjapCPP4	Class II	Box 4	ATTAAT	1419	6	-	light response	light responsiveness
CjapCPP4	Class II	Box 4	ATTAAT	1984	6	-	light response	light responsiveness
CjapCPP4	Class II	as-1	TGACG	1811	5	+	hormone respone	salicylic acid responsiveness
CjapCPP4	Class II	ERE	ATTTTAAA	730	8	-	hormone respone	ethylene response element
CjapCPP4	Class II	ERE	ATTTCATA	1438	8	+	hormone respone	ethylene response element
CjapCPP4	Class II	CGTCA-motif	CGTCA	1811	5	-	hormone respone	MeJA-responsiveness
CjapCPP4	Class II	MYB	TAACCA	966	6	+	stress respone	MYB binding site
CjapCPP4	Class II	MYB	CAACCA	1001	6	-	stress respone	MYB binding site
CjapCPP4	Class II	MYB	TAACCA	1027	6	+	stress respone	MYB binding site
CjapCPP4	Class II	CCGTCC-box	CCGTCC	446	6	-	growth and development	meristem
CjapCPP4	Class II	CCGTCC-box	CCGTCC	545	6	+	growth and development	meristem
CjapCPP4	Class II	CCAAT-box	CAACGG	1841	6	+	stress respone	MYBHv1 binding site
CjapCPP4	Class II	MYC	CATGTG	257	6	-	stress respone	MYC binding site
CjapCPP4	Class II	MYC	CATGTG	259	6	+	stress respone	MYC binding site
CjapCPP4	Class II	MYC	CATTTG	745	6	-	stress respone	MYC binding site
CjapCPP4	Class II	MYC	CATTTG	837	6	-	stress respone	MYC binding site
CjapCPP4	Class II	MYC	CAATTG	1089	6	-	stress respone	MYC binding site
CjapCPP4	Class II	MYC	CAATTG	1807	6	-	stress respone	MYC binding site
CjapCPP4	Class II	TGA-element	AACGAC	400	6	-	hormone respone	auxin responsiveness
CjapCPP4	Class II	W box	TTGACC	541	6	+	stress respone	Fungal elicitor responsive element;wound responsive
CjapCPP4	Class II	W box	TTGACC	1625	6	+	stress respone	Fungal elicitor responsive element;wound responsive
CjapCPP4	Class II	TGACG-motif	TGACG	1811	5	+	hormone respone	MeJA-responsiveness
CjapCPP4	Class II	TCT-motif	TCTTAC	451	6	-	light response	light responsiveness
CjapCPP4	Class II	TCT-motif	TCTTAC	668	6	+	light response	light responsiveness
CjapCPP4	Class II	TCT-motif	TCTTAC	1561	6	-	light response	light responsiveness
CjapCPP4	Class II	TCT-motif	TCTTAC	1880	6	-	light response	light responsiveness
CjapCPP4	Class II	MYB recognition site	CCGTTG	1841	6	-	stress respone	MYB binding site
CjapCPP4	Class II	AE-box	AGAAACAA	564	8	-	light response	light responsiveness
CjapCPP4	Class II	AE-box	AGAAACAA	829	8	+	light response	light responsiveness
CjapCPP4	Class II	STRE	AGGGG	522	5	+	stress respone	stress response element
CjapCPP4	Class II	STRE	AGGGG	1237	5	+	stress respone	stress response element
CjapCPP4	Class II	TCCC-motif	TCTCCCT	1456	7	-	light response	light responsiveness
CjapCPP4	Class II	P-box	CCTTTTG	940	7	-	hormone respone	gibberellin-responsiveness
CjapCPP4	Class II	MYB-like sequence	TAACCA	966	6	+	stress respone	stress response element
CjapCPP4	Class II	MYB-like sequence	TAACCA	1027	6	+	stress respone	stress response element
CjapCPP5	Class II	ARE	AAACCA	416	6	+	stress respone	anaerobic induction
CjapCPP5	Class II	A-box	CCGTCC	32	6	-	light response	light responsiveness
CjapCPP5	Class II	A-box	CCGTCC	63	6	-	light response	light responsiveness
CjapCPP5	Class II	A-box	CCGTCC	94	6	-	light response	light responsiveness
CjapCPP5	Class II	Box 4	ATTAAT	526	6	+	light response	light responsiveness
CjapCPP5	Class II	Box 4	ATTAAT	686	6	+	light response	light responsiveness
CjapCPP5	Class II	Box 4	ATTAAT	706	6	+	light response	light responsiveness
CjapCPP5	Class II	Box 4	ATTAAT	742	6	+	light response	light responsiveness
CjapCPP5	Class II	Box 4	ATTAAT	1432	6	-	light response	light responsiveness
CjapCPP5	Class II	Box 4	ATTAAT	1558	6	-	light response	light responsiveness
CjapCPP5	Class II	HD-Zip 1	CAAT(A/T)ATTG	1084	8	-	growth and development	differentiation of the palisade mesophyll cells
CjapCPP5	Class II	MYB	CAACCA	114	6	-	stress respone	MYB binding site
CjapCPP5	Class II	MYB	CAACAG	125	6	+	stress respone	MYB binding site
CjapCPP5	Class II	MYB	CAACAG	131	6	-	stress respone	MYB binding site
CjapCPP5	Class II	MYB	TAACCA	1838	6	-	stress respone	MYB binding site
CjapCPP5	Class II	CCGTCC-box	CCGTCC	32	6	-	growth and development	meristem
CjapCPP5	Class II	CCGTCC-box	CCGTCC	63	6	-	growth and development	meristem
CjapCPP5	Class II	CCGTCC-box	CCGTCC	94	6	-	growth and development	meristem
CjapCPP5	Class II	WUN-motif	AAATTACT	203	8	+	stress respone	wound responsive element
CjapCPP5	Class II	WUN-motif	AAATTTCTT	514	9	-	stress respone	wound responsive element
CjapCPP5	Class II	TC-rich repeats	GTTTTCTTAC	371	9	+	stress respone	defense and stress responsiveness
CjapCPP5	Class II	ERE	ATTTTAAA	626	8	+	hormone respone	ethylene response element
CjapCPP5	Class II	ERE	ATTTCATA	662	8	+	hormone respone	ethylene response element
CjapCPP5	Class II	W box	TTGACC	122	6	-	stress respone	Fungal elicitor responsive element;wound responsive
CjapCPP5	Class II	W box	TTGACC	863	6	-	stress respone	Fungal elicitor responsive element;wound responsive
CjapCPP5	Class II	STRE	AGGGG	568	5	+	stress respone	stress response element
CjapCPP5	Class II	STRE	AGGGG	1049	5	+	stress respone	stress response element
CjapCPP5	Class II	Sp1	GGGCGG	36	6	+	light response	light responsiveness
CjapCPP5	Class II	TCT-motif	TCTTAC	375	6	+	light response	light responsiveness
CjapCPP5	Class II	GATA-motif	AAGATAAGATT	1181	10	-	light response	light responsiveness
CjapCPP5	Class II	GT1-motif	GGTTAA	922	6	+	light response	light responsiveness
CjapCPP5	Class II	chs-CMA1a	TTACTTAA	877	8	-	light response	light responsiveness
CjapCPP5	Class II	MYB-like sequence	TAACCA	1838	6	-	stress respone	stress response element
CjapCPP5	Class II	Myb-binding site	CAACAG	125	6	+	stress respone	stress response element
CjapCPP5	Class II	Myb-binding site	CAACAG	131	6	-	stress respone	stress response element
CjapCPP6	Class I	CCAAT-box	CAACGG	788	6	-	stress respone	MYBHv1 binding site
CjapCPP6	Class I	MYC	CATTTG	1224	6	+	stress respone	MYC binding site
CjapCPP6	Class I	MYC	CAATTG	1296	6	-	stress respone	MYC binding site
CjapCPP6	Class I	MYB	CAACAG	42	6	-	stress respone	MYB binding site
CjapCPP6	Class I	MYB	CAACCA	904	6	-	stress respone	MYB binding site
CjapCPP6	Class I	MYB	TAACCA	1145	6	-	stress respone	MYB binding site
CjapCPP6	Class I	ARE	AAACCA	864	6	+	stress respone	anaerobic induction
CjapCPP6	Class I	3-AF1 binding site	TAAGAGAGGAA	666	10	+	light response	light responsiveness
CjapCPP6	Class I	GA-motif	ATAGATAA	884	8	+	light response	light responsiveness
CjapCPP6	Class I	MRE	AACCTAA	898	7	-	light response	light responsiveness
CjapCPP6	Class I	MRE	AACCTAA	1446	7	+	light response	light responsiveness
CjapCPP6	Class I	TCA	TCATCTTCAT	1692	9	+	hormone respone	salicylic acid responsiveness
CjapCPP6	Class I	TCA	TCATCTTCAT	1695	9	+	hormone respone	salicylic acid responsiveness
CjapCPP6	Class I	TCA	TCATCTTCAT	1698	9	+	hormone respone	salicylic acid responsiveness
CjapCPP6	Class I	ACE	CTAACGTATT	606	9	+	light response	light responsiveness
CjapCPP6	Class I	Box 4	ATTAAT	1187	6	-	light response	light responsiveness
CjapCPP6	Class I	ATCT-motif	AATCTAATCC	371	9	-	light response	light responsiveness
CjapCPP6	Class I	MYB-like sequence	TAACCA	1145	6	-	stress respone	stress response element
CjapCPP6	Class I	Myb-binding site	CAACAG	42	6	-	stress respone	stress response element
CjapCPP6	Class I	GT1-motif	GGTTAA	1146	6	+	light response	light responsiveness
CjapCPP6	Class I	GARE-motif	TCTGTTG	41	7	+	hormone respone	gibberellin-responsiveness
CjapCPP6	Class I	MYB recognition site	CCGTTG	788	6	+	stress respone	MYB binding site
CjapCPP6	Class I	TCT-motif	TCTTAC	722	6	-	light response	light responsiveness
CjapCPP6	Class I	STRE	AGGGG	1562	5	-	stress respone	stress response element
CjapCPP6	Class I	AE-box	AGAAACAA	1632	8	-	light response	light responsiveness
CjapCPP7	Class II	AAGAA-motif	GAAAGAA	878	7	+	growth and development	cis-element involved in seed specific expression
CjapCPP7	Class II	TCCC-motif	TCTCCCT	83	7	-	light response	light responsiveness
CjapCPP7	Class II	P-box	CCTTTTG	70	7	-	hormone respone	gibberellin-responsiveness
CjapCPP7	Class II	MYB recognition site	CCGTTG	1682	6	+	stress respone	MYB binding site
CjapCPP7	Class II	G-box	CAGACGTGGCA	1397	10	-	light response	light responsiveness
CjapCPP7	Class II	G-box	CACGTC	1400	6	+	light response	light responsiveness
CjapCPP7	Class II	G-box	TAACACGTAG	1843	9	-	light response	light responsiveness
CjapCPP7	Class II	Sp1	GGGCGG	664	6	+	light response	light responsiveness
CjapCPP7	Class II	GTGGC-motif	CATCGTGTGGC	646	10	+	light response	light responsiveness
CjapCPP7	Class II	STRE	AGGGG	662	5	+	stress respone	stress response element
CjapCPP7	Class II	Myb-binding site	CAACAG	1023	6	+	stress respone	stress response element
CjapCPP7	Class II	GARE-motif	TCTGTTG	1023	7	-	hormone respone	gibberellin-responsiveness
CjapCPP7	Class II	ABRE	ACGTG	1400	5	-	hormone respone	abscisic acid responsiveness
CjapCPP7	Class II	DRE core	GCCGAC	681	6	+	stress respone	dehydration; low-temp; salt stresses
CjapCPP7	Class II	MBS	CAACTG	601	6	-	stress respone	drought-inducibility
CjapCPP7	Class II	MBS	CAACTG	1178	6	-	stress respone	drought-inducibility
CjapCPP7	Class II	LTR	CCGAAA	622	6	+	stress respone	low-temperature responsiveness
CjapCPP7	Class II	Box 4	ATTAAT	1095	6	-	light response	light responsiveness
CjapCPP7	Class II	Box 4	ATTAAT	1125	6	-	light response	light responsiveness
CjapCPP7	Class II	Box 4	ATTAAT	1674	6	-	light response	light responsiveness
CjapCPP7	Class II	Box 4	ATTAAT	1708	6	-	light response	light responsiveness
CjapCPP7	Class II	as-1	TGACG	1402	5	-	hormone respone	salicylic acid responsiveness
CjapCPP7	Class II	A-box	CCGTCC	166	6	+	light response	light responsiveness
CjapCPP7	Class II	A-box	CCGTCC	1873	6	+	light response	light responsiveness
CjapCPP7	Class II	ARE	AAACCA	1314	6	+	stress respone	anaerobic induction
CjapCPP7	Class II	ARE	AAACCA	1455	6	+	stress respone	anaerobic induction
CjapCPP7	Class II	ARE	AAACCA	1460	6	+	stress respone	anaerobic induction
CjapCPP7	Class II	ARE	AAACCA	1465	6	+	stress respone	anaerobic induction
CjapCPP7	Class II	ARE	AAACCA	1470	6	+	stress respone	anaerobic induction
CjapCPP7	Class II	ARE	AAACCA	1475	6	+	stress respone	anaerobic induction
CjapCPP7	Class II	TGA-element	AACGAC	1902	6	-	hormone respone	auxin responsiveness
CjapCPP7	Class II	TGACG-motif	TGACG	1402	5	-	hormone respone	MeJA-responsiveness
CjapCPP7	Class II	ERE	ATTTTAAA	300	8	+	hormone respone	ethylene response element
CjapCPP7	Class II	ERE	ATTTTAAA	1168	8	+	hormone respone	ethylene response element
CjapCPP7	Class II	ERE	ATTTTAAA	1170	8	-	hormone respone	ethylene response element
CjapCPP7	Class II	ERE	ATTTTAAA	1212	8	+	hormone respone	ethylene response element
CjapCPP7	Class II	ERE	ATTTTAAA	1214	8	-	hormone respone	ethylene response element
CjapCPP7	Class II	CGTCA-motif	CGTCA	1402	5	+	hormone respone	MeJA-responsiveness
CjapCPP7	Class II	MYB	CAACCA	416	6	-	stress respone	MYB binding site
CjapCPP7	Class II	MYB	CAACCA	583	6	+	stress respone	MYB binding site
CjapCPP7	Class II	MYB	CAACAG	1023	6	+	stress respone	MYB binding site
CjapCPP7	Class II	CCGTCC-box	CCGTCC	166	6	+	growth and development	meristem
CjapCPP7	Class II	CCGTCC-box	CCGTCC	1873	6	+	growth and development	meristem
CjapCPP7	Class II	CCAAT-box	CAACGG	1682	6	-	stress respone	MYBHv1 binding site
CjapCPP7	Class II	CAT-box	GCCACT	896	6	-	growth and development	meristem
CjapCPP7	Class II	MYC	CATTTG	274	6	+	stress respone	MYC binding site
CjapCPP7	Class II	MYC	CATTTG	1496	6	-	stress respone	MYC binding site
CjapCPP8	Class I	TCCC-motif	TCTCCCT	711	7	+	light response	light responsiveness
CjapCPP8	Class I	AAGAA-motif	GAAAGAA	116	7	-	growth and development	cis-element involved in seed specific expression
CjapCPP8	Class I	AE-box	AGAAACTT	294	8	-	light response	light responsiveness
CjapCPP8	Class I	AE-box	AGAAACTT	336	8	-	light response	light responsiveness
CjapCPP8	Class I	G-box	CACGTC	365	6	-	light response	light responsiveness
CjapCPP8	Class I	G-box	CACGTC	1641	6	-	light response	light responsiveness
CjapCPP8	Class I	GT1-motif	GGTTAAT	22	7	-	light response	light responsiveness
CjapCPP8	Class I	GT1-motif	GGTTAA	23	6	-	light response	light responsiveness
CjapCPP8	Class I	GT1-motif	GGTTAA	290	6	+	light response	light responsiveness
CjapCPP8	Class I	MYB-like sequence	TAACCA	824	6	+	stress respone	stress response element
CjapCPP8	Class I	dOCT	CACGGATC	1719	8	-	growth and development	meristem
CjapCPP8	Class I	GATA-motif	AAGATAAGATT	669	10	-	light response	light responsiveness
CjapCPP8	Class I	WRE3	CCACCT	791	6	-	stress respone	wound responsive element
CjapCPP8	Class I	ABRE	ACGTG	366	5	+	hormone respone	abscisic acid responsiveness
CjapCPP8	Class I	ABRE	GACACGTGGC	423	9	-	hormone respone	abscisic acid responsiveness
CjapCPP8	Class I	ABRE	ACGTG	558	5	+	hormone respone	abscisic acid responsiveness
CjapCPP8	Class I	ABRE	ACGTG	1642	5	+	hormone respone	abscisic acid responsiveness
CjapCPP8	Class I	ABRE	ACGTG	1773	5	-	hormone respone	abscisic acid responsiveness
CjapCPP8	Class I	TCA	TCATCTTCAT	673	9	+	hormone respone	salicylic acid responsiveness
CjapCPP8	Class I	O2-site	GATGA(C/T)(A/G)TG(A/G)	1387	8	+	growth and development	zein metabolism
CjapCPP8	Class I	ARE	AAACCA	1725	6	-	stress respone	anaerobic induction
CjapCPP8	Class I	G-box	CACGTT	557	6	-	light response	light responsiveness
CjapCPP8	Class I	G-box	CACGTT	1773	6	+	light response	light responsiveness
CjapCPP8	Class I	MRE	AACCTAA	925	7	-	light response	light responsiveness
CjapCPP8	Class I	A-box	CCGTCC	1315	6	+	light response	light responsiveness
CjapCPP8	Class I	GA-motif	ATAGATAA	551	8	+	light response	light responsiveness
CjapCPP8	Class I	TGA-element	AACGAC	1289	6	-	hormone respone	auxin responsiveness
CjapCPP8	Class I	MYC	CATGTG	107	6	-	stress respone	MYC binding site
CjapCPP8	Class I	MYC	CATTTG	221	6	-	stress respone	MYC binding site
CjapCPP8	Class I	MYC	CATTTG	1124	6	+	stress respone	MYC binding site
CjapCPP8	Class I	MYC	CATGTG	1670	6	-	stress respone	MYC binding site
CjapCPP8	Class I	MYC	CATGTG	1672	6	+	stress respone	MYC binding site
CjapCPP8	Class I	MYC	CAATTG	1738	6	-	stress respone	MYC binding site
CjapCPP8	Class I	MYC	CAATTG	1753	6	-	stress respone	MYC binding site
CjapCPP8	Class I	CAT-box	GCCACT	1082	6	+	growth and development	meristem
CjapCPP8	Class I	CAT-box	GCCACT	1530	6	-	growth and development	meristem
CjapCPP8	Class I	CCGTCC-box	CCGTCC	1315	6	+	growth and development	meristem
CjapCPP8	Class I	WUN-motif	AAATTTCTT	958	9	+	stress respone	wound responsive element
CjapCPP8	Class I	MYB	CAACCA	476	6	+	stress respone	MYB binding site
CjapCPP8	Class I	MYB	CAACCA	794	6	-	stress respone	MYB binding site
CjapCPP8	Class I	MYB	CAACCA	809	6	+	stress respone	MYB binding site
CjapCPP8	Class I	MYB	TAACCA	824	6	+	stress respone	MYB binding site
CjapCPP8	Class I	MYB	CAACCA	833	6	+	stress respone	MYB binding site
CjapCPP8	Class I	ERE	ATTTTAAA	1870	8	+	hormone respone	ethylene response element
CjapCPP8	Class I	ERE	ATTTTAAA	1872	8	-	hormone respone	ethylene response element
CjapCPP9	Class I	TCA-element	CCATCTTTTT	1782	9	-	hormone respone	salicylic acid responsiveness
CjapCPP9	Class I	MYC	CAATTG	27	6	+	stress respone	MYC binding site
CjapCPP9	Class I	MYC	CAATTG	169	6	+	stress respone	MYC binding site
CjapCPP9	Class I	MYC	CATTTG	970	6	+	stress respone	MYC binding site
CjapCPP9	Class I	MYC	CATTTG	1388	6	+	stress respone	MYC binding site
CjapCPP9	Class I	WUN-motif	TTATTACAT	581	9	+	stress respone	wound responsive element
CjapCPP9	Class I	MYB	TAACCA	297	6	+	stress respone	MYB binding site
CjapCPP9	Class I	MYB	CAACAG	350	6	+	stress respone	MYB binding site
CjapCPP9	Class I	MYB	CAACCA	1879	6	-	stress respone	MYB binding site
CjapCPP9	Class I	ACE	CTAACGTATT	1644	9	+	light response	light responsiveness
CjapCPP9	Class I	TCA	TCATCTTCAT	1133	9	+	hormone respone	salicylic acid responsiveness
CjapCPP9	Class I	ARE	AAACCA	1347	6	+	stress respone	anaerobic induction
CjapCPP9	Class I	GARE-motif	TCTGTTG	350	7	-	hormone respone	gibberellin-responsiveness
CjapCPP9	Class I	MYB-like sequence	TAACCA	297	6	+	stress respone	stress response element
CjapCPP9	Class I	Myb-binding site	CAACAG	350	6	+	stress respone	stress response element
CjapCPP9	Class I	WRE3	CCACCT	491	6	+	stress respone	wound responsive element
CjapCPP9	Class I	CARE	CAACTCAC	340	8	+	hormone respone	gibberellin-responsiveness
CjapCPP9	Class I	AAGAA-motif	GAAAGAA	1652	7	-	growth and development	cis-element involved in seed specific expression
CjapCPP9	Class I	AAGAA-motif	GAAAGAA	1831	7	+	growth and development	cis-element involved in seed specific expression
CjapCPP9	Class I	TATC-box	TATCCCA	1667	7	+	hormone respone	gibberellin-responsiveness
CjapCPP9	Class I	STRE	AGGGG	52	5	-	stress respone	stress response element
CjapCPP9	Class I	STRE	AGGGG	445	5	-	stress respone	stress response element
CjapCPP9	Class I	STRE	AGGGG	786	5	-	stress respone	stress response element
CjapCPP9	Class I	STRE	AGGGG	848	5	-	stress respone	stress response element
CjapCPP9	Class I	AE-box	AGAAACAA	354	8	+	light response	light responsiveness
ColeCPP1	Class II	GT1-motif	GGTTAAT	1115	7	+	light response	light responsiveness
ColeCPP1	Class II	MYB-like sequence	TAACCA	921	6	+	stress respone	stress response element
ColeCPP1	Class II	MYB-like sequence	TAACCA	982	6	+	stress respone	stress response element
ColeCPP1	Class II	AE-box	AGAAACAA	563	8	-	light response	light responsiveness
ColeCPP1	Class II	AE-box	AGAAACAA	791	8	+	light response	light responsiveness
ColeCPP1	Class II	STRE	AGGGG	521	5	+	stress respone	stress response element
ColeCPP1	Class II	TCT-motif	TCTTAC	450	6	-	light response	light responsiveness
ColeCPP1	Class II	TCT-motif	TCTTAC	630	6	+	light response	light responsiveness
ColeCPP1	Class II	TCT-motif	TCTTAC	1517	6	-	light response	light responsiveness
ColeCPP1	Class II	TCT-motif	TCTTAC	1838	6	-	light response	light responsiveness
ColeCPP1	Class II	MYB recognition site	CCGTTG	1803	6	-	stress respone	MYB binding site
ColeCPP1	Class II	MYB	TAACCA	921	6	+	stress respone	MYB binding site
ColeCPP1	Class II	MYB	CAACCA	956	6	-	stress respone	MYB binding site
ColeCPP1	Class II	MYB	TAACCA	982	6	+	stress respone	MYB binding site
ColeCPP1	Class II	CCGTCC-box	CCGTCC	59	6	+	growth and development	meristem
ColeCPP1	Class II	CCGTCC-box	CCGTCC	445	6	-	growth and development	meristem
ColeCPP1	Class II	CCGTCC-box	CCGTCC	544	6	+	growth and development	meristem
ColeCPP1	Class II	MYC	CATGTG	257	6	-	stress respone	MYC binding site
ColeCPP1	Class II	MYC	CATGTG	259	6	+	stress respone	MYC binding site
ColeCPP1	Class II	MYC	CATTTG	707	6	-	stress respone	MYC binding site
ColeCPP1	Class II	MYC	CATTTG	799	6	-	stress respone	MYC binding site
ColeCPP1	Class II	MYC	CAATTG	1769	6	-	stress respone	MYC binding site
ColeCPP1	Class II	CAT-box	GCCACT	1206	6	-	growth and development	meristem
ColeCPP1	Class II	CCAAT-box	CAACGG	1803	6	+	stress respone	MYBHv1 binding site
ColeCPP1	Class II	ERE	ATTTTAAA	673	8	-	hormone respone	ethylene response element
ColeCPP1	Class II	ERE	ATTTTAAA	692	8	-	hormone respone	ethylene response element
ColeCPP1	Class II	ERE	ATTTCATA	1394	8	+	hormone respone	ethylene response element
ColeCPP1	Class II	CGTCA-motif	CGTCA	609	5	-	hormone respone	MeJA-responsiveness
ColeCPP1	Class II	CGTCA-motif	CGTCA	1773	5	-	hormone respone	MeJA-responsiveness
ColeCPP1	Class II	TGA-element	AACGAC	399	6	-	hormone respone	auxin responsiveness
ColeCPP1	Class II	W box	TTGACC	540	6	+	stress respone	Fungal elicitor responsive element;wound responsive
ColeCPP1	Class II	W box	TTGACC	1587	6	+	stress respone	Fungal elicitor responsive element;wound responsive
ColeCPP1	Class II	TGACG-motif	TGACG	609	5	+	hormone respone	MeJA-responsiveness
ColeCPP1	Class II	TGACG-motif	TGACG	1773	5	+	hormone respone	MeJA-responsiveness
ColeCPP1	Class II	A-box	CCGTCC	59	6	+	light response	light responsiveness
ColeCPP1	Class II	A-box	CCGTCC	445	6	-	light response	light responsiveness
ColeCPP1	Class II	A-box	CCGTCC	544	6	+	light response	light responsiveness
ColeCPP1	Class II	GA-motif	ATAGATAA	1743	8	-	light response	light responsiveness
ColeCPP1	Class II	ARE	AAACCA	992	6	+	stress respone	anaerobic induction
ColeCPP1	Class II	ARE	AAACCA	1858	6	-	stress respone	anaerobic induction
ColeCPP1	Class II	as-1	TGACG	609	5	+	hormone respone	salicylic acid responsiveness
ColeCPP1	Class II	as-1	TGACG	1773	5	+	hormone respone	salicylic acid responsiveness
ColeCPP1	Class II	Box 4	ATTAAT	679	6	+	light response	light responsiveness
ColeCPP1	Class II	Box 4	ATTAAT	1355	6	-	light response	light responsiveness
ColeCPP1	Class II	Box 4	ATTAAT	1375	6	-	light response	light responsiveness
ColeCPP1	Class II	Box 4	ATTAAT	1949	6	-	light response	light responsiveness
ColeCPP10	Class I	MRE	AACCTAA	358	7	-	light response	light responsiveness
ColeCPP10	Class I	MRE	AACCTAA	908	7	+	light response	light responsiveness
ColeCPP10	Class I	GA-motif	ATAGATAA	1367	8	-	light response	light responsiveness
ColeCPP10	Class I	TCA	TCATCTTCAT	104	9	-	hormone respone	salicylic acid responsiveness
ColeCPP10	Class I	TCA	TCATCTTCAT	107	9	-	hormone respone	salicylic acid responsiveness
ColeCPP10	Class I	ACE	CTAACGTATT	1270	9	-	light response	light responsiveness
ColeCPP10	Class I	Box 4	ATTAAT	285	6	+	light response	light responsiveness
ColeCPP10	Class I	Box 4	ATTAAT	621	6	+	light response	light responsiveness
ColeCPP10	Class I	ERE	ATTTTAAA	75	8	-	hormone respone	ethylene response element
ColeCPP10	Class I	MYB	TAACCA	663	6	+	stress respone	MYB binding site
ColeCPP10	Class I	MYB	CAACCA	903	6	+	stress respone	MYB binding site
ColeCPP10	Class I	MYB	CAACAG	1843	6	+	stress respone	MYB binding site
ColeCPP10	Class I	MYC	CAATTG	512	6	+	stress respone	MYC binding site
ColeCPP10	Class I	MYC	CATTTG	584	6	-	stress respone	MYC binding site
ColeCPP10	Class I	MYC	CATTTG	798	6	+	stress respone	MYC binding site
ColeCPP10	Class I	MYC	CATTTG	984	6	+	stress respone	MYC binding site
ColeCPP10	Class I	TGA-element	AACGAC	1020	6	+	hormone respone	auxin responsiveness
ColeCPP10	Class I	TCT-motif	TCTTAC	1049	6	+	light response	light responsiveness
ColeCPP10	Class I	TCT-motif	TCTTAC	1085	6	+	light response	light responsiveness
ColeCPP10	Class I	STRE	AGGGG	242	5	+	stress respone	stress response element
ColeCPP10	Class I	STRE	AGGGG	1957	5	+	stress respone	stress response element
ColeCPP10	Class I	AAGAA-motif	GAAAGAA	191	7	+	growth and development	cis-element involved in seed specific expression
ColeCPP10	Class I	GATA-motif	GATAGGG	122	7	+	light response	light responsiveness
ColeCPP10	Class I	Myb-binding site	CAACAG	1843	6	+	stress respone	stress response element
ColeCPP10	Class I	MYB-like sequence	TAACCA	663	6	+	stress respone	stress response element
ColeCPP10	Class I	GARE-motif	TCTGTTG	1843	7	-	hormone respone	gibberellin-responsiveness
ColeCPP10	Class I	GT1-motif	GGTTAA	662	6	-	light response	light responsiveness
ColeCPP11	Class I	TCA-element	CCATCTTTTT	528	9	+	hormone respone	salicylic acid responsiveness
ColeCPP11	Class I	TCA-element	CCATCTTTTT	751	9	+	hormone respone	salicylic acid responsiveness
ColeCPP11	Class I	TGACG-motif	TGACG	459	5	-	hormone respone	MeJA-responsiveness
ColeCPP11	Class I	MYB	CAACAG	193	6	-	stress respone	MYB binding site
ColeCPP11	Class I	MYB	CAACCA	444	6	+	stress respone	MYB binding site
ColeCPP11	Class I	MYB	TAACCA	1102	6	+	stress respone	MYB binding site
ColeCPP11	Class I	MYB	TAACCA	1168	6	-	stress respone	MYB binding site
ColeCPP11	Class I	MYB	CAACCA	1192	6	+	stress respone	MYB binding site
ColeCPP11	Class I	MYB	CAACAG	1690	6	-	stress respone	MYB binding site
ColeCPP11	Class I	WUN-motif	TTATTACAT	1197	9	-	stress respone	wound responsive element
ColeCPP11	Class I	MYC	CAATTG	588	6	+	stress respone	MYC binding site
ColeCPP11	Class I	ERE	ATTTTAAA	1645	8	-	hormone respone	ethylene response element
ColeCPP11	Class I	ERE	ATTTTAAA	1834	8	-	hormone respone	ethylene response element
ColeCPP11	Class I	ERE	ATTTTAAA	1983	8	-	hormone respone	ethylene response element
ColeCPP11	Class I	CGTCA-motif	CGTCA	459	5	+	hormone respone	MeJA-responsiveness
ColeCPP11	Class I	Box 4	ATTAAT	884	6	+	light response	light responsiveness
ColeCPP11	Class I	Box 4	ATTAAT	1975	6	-	light response	light responsiveness
ColeCPP11	Class I	as-1	TGACG	459	5	-	hormone respone	salicylic acid responsiveness
ColeCPP11	Class I	LTR	CCGAAA	348	6	-	stress respone	low-temperature responsiveness
ColeCPP11	Class I	HD-Zip 1	CAAT(A/T)ATTG	1705	8.5	-	growth and development	differentiation of the palisade mesophyll cells
ColeCPP11	Class I	MRE	AACCTAA	1018	7	+	light response	light responsiveness
ColeCPP11	Class I	MRE	AACCTAA	1029	7	-	light response	light responsiveness
ColeCPP11	Class I	ARE	AAACCA	258	6	-	stress respone	anaerobic induction
ColeCPP11	Class I	ARE	AAACCA	1734	6	-	stress respone	anaerobic induction
ColeCPP11	Class I	O2-site	GATGATGTGG	734	9	-	growth and development	zein metabolism
ColeCPP11	Class I	O2-site	GATGA(C/T)(A/G)TG(A/G)	1068	8	-	growth and development	zein metabolism
ColeCPP11	Class I	GARE-motif	TCTGTTG	192	7	+	hormone respone	gibberellin-responsiveness
ColeCPP11	Class I	GT1-motif	GGTTAA	985	6	-	light response	light responsiveness
ColeCPP11	Class I	GT1-motif	GGTTAAT	1015	7	-	light response	light responsiveness
ColeCPP11	Class I	GT1-motif	GGTTAA	1016	6	-	light response	light responsiveness
ColeCPP11	Class I	GT1-motif	GGTTAA	1581	6	-	light response	light responsiveness
ColeCPP11	Class I	Myb-binding site	CAACAG	193	6	-	stress respone	stress response element
ColeCPP11	Class I	Myb-binding site	CAACAG	1690	6	-	stress respone	stress response element
ColeCPP11	Class I	MYB-like sequence	TAACCA	1102	6	+	stress respone	stress response element
ColeCPP11	Class I	MYB-like sequence	TAACCA	1168	6	-	stress respone	stress response element
ColeCPP11	Class I	MBS	CAACTG	1493	6	+	stress respone	drought-inducibility
ColeCPP11	Class I	WRE3	CCACCT	378	6	-	stress respone	wound responsive element
ColeCPP11	Class I	P-box	CCTTTTG	1093	7	-	hormone respone	gibberellin-responsiveness
ColeCPP11	Class I	AAGAA-motif	GAAAGAA	84	7	+	growth and development	cis-element involved in seed specific expression
ColeCPP11	Class I	AAGAA-motif	gGTAAAGAAA	928	9	-	growth and development	cis-element involved in seed specific expression
ColeCPP11	Class I	TATC-box	TATCCCA	1652	7	+	hormone respone	gibberellin-responsiveness
ColeCPP11	Class I	STRE	AGGGG	1664	5	-	stress respone	stress response element
ColeCPP11	Class I	STRE	AGGGG	1687	5	-	stress respone	stress response element
ColeCPP12	Class I	ARE	AAACCA	288	6	-	stress respone	anaerobic induction
ColeCPP12	Class I	ARE	AAACCA	819	6	+	stress respone	anaerobic induction
ColeCPP12	Class I	ARE	AAACCA	1440	6	-	stress respone	anaerobic induction
ColeCPP12	Class I	TCA	TCATCTTCAT	1509	9	-	hormone respone	salicylic acid responsiveness
ColeCPP12	Class I	as-1	TGACG	557	5	-	hormone respone	salicylic acid responsiveness
ColeCPP12	Class I	Box 4	ATTAAT	326	6	+	light response	light responsiveness
ColeCPP12	Class I	Box 4	ATTAAT	348	6	+	light response	light responsiveness
ColeCPP12	Class I	Box 4	ATTAAT	418	6	+	light response	light responsiveness
ColeCPP12	Class I	Box 4	ATTAAT	700	6	+	light response	light responsiveness
ColeCPP12	Class I	Box 4	ATTAAT	942	6	+	light response	light responsiveness
ColeCPP12	Class I	Box 4	ATTAAT	1084	6	-	light response	light responsiveness
ColeCPP12	Class I	ACE	CTAACGTATT	1717	9	+	light response	light responsiveness
ColeCPP12	Class I	ERE	ATTTTAAA	314	8	+	hormone respone	ethylene response element
ColeCPP12	Class I	ERE	ATTTTAAA	316	8	-	hormone respone	ethylene response element
ColeCPP12	Class I	ERE	ATTTTAAA	435	8	-	hormone respone	ethylene response element
ColeCPP12	Class I	ERE	ATTTTAAA	493	8	+	hormone respone	ethylene response element
ColeCPP12	Class I	ERE	ATTTCATA	562	8	+	hormone respone	ethylene response element
ColeCPP12	Class I	ERE	ATTTCATA	858	8	+	hormone respone	ethylene response element
ColeCPP12	Class I	circadian	CAAAGATATC	476	9	-	growth and development	circadian
ColeCPP12	Class I	TC-rich repeats	ATTCTCTAAC	1712	9	+	stress respone	defense and stress responsiveness
ColeCPP12	Class I	TC-rich repeats	GTTTTCTTAC	1873	9	+	stress respone	defense and stress responsiveness
ColeCPP12	Class I	CGTCA-motif	CGTCA	557	5	+	hormone respone	MeJA-responsiveness
ColeCPP12	Class I	MYB	CAACAG	34	6	-	stress respone	MYB binding site
ColeCPP12	Class I	MYB	TAACCA	342	6	+	stress respone	MYB binding site
ColeCPP12	Class I	MYB	CAACCA	742	6	-	stress respone	MYB binding site
ColeCPP12	Class I	MYB	CAACCA	900	6	+	stress respone	MYB binding site
ColeCPP12	Class I	MYB	TAACCA	1578	6	-	stress respone	MYB binding site
ColeCPP12	Class I	L-box	ATCCCACCTAC	116	10	-	light response	light responsiveness
ColeCPP12	Class I	WUN-motif	CCATTTCAA	1497	9	-	stress respone	wound responsive element
ColeCPP12	Class I	box S	AGCCACC	1743	7	-	stress respone	elicitation; wounding and pathogen responsievness
ColeCPP12	Class I	MYC	CATTTG	259	6	-	stress respone	MYC binding site
ColeCPP12	Class I	MYC	CATTTG	1491	6	+	stress respone	MYC binding site
ColeCPP12	Class I	MYC	CATTTG	1601	6	-	stress respone	MYC binding site
ColeCPP12	Class I	MYC	CATTTG	1687	6	+	stress respone	MYC binding site
ColeCPP12	Class I	MYC	CATTTG	1915	6	+	stress respone	MYC binding site
ColeCPP12	Class I	TCA-element	CCATCTTTTT	363	9	+	hormone respone	salicylic acid responsiveness
ColeCPP12	Class I	TGACG-motif	TGACG	557	5	-	hormone respone	MeJA-responsiveness
ColeCPP12	Class I	AT1-motif	AATTATTTTTTATT	699	13	+	light response	light responsiveness
ColeCPP12	Class I	AT1-motif	AATTATTTTTTATT	935	13	-	light response	light responsiveness
ColeCPP12	Class I	G-box	CACGAC	148	6	-	light response	light responsiveness
ColeCPP12	Class I	TCT-motif	TCTTAC	1706	6	+	light response	light responsiveness
ColeCPP12	Class I	TCT-motif	TCTTAC	1877	6	+	light response	light responsiveness
ColeCPP12	Class I	AuxRR-core	GGTCCAT	60	7	-	hormone respone	auxin responsiveness
ColeCPP12	Class I	AuxRR-core	GGTCCAT	1460	7	-	hormone respone	auxin responsiveness
ColeCPP12	Class I	Sp1	GGGCGG	164	6	-	light response	light responsiveness
ColeCPP12	Class I	STRE	AGGGG	65	5	-	stress respone	stress response element
ColeCPP12	Class I	LAMP-element	CTTTATCA	155	8	-	light response	light responsiveness
ColeCPP12	Class I	AAGAA-motif	GAAAGAA	356	7	-	growth and development	cis-element involved in seed specific expression
ColeCPP12	Class I	WRE3	CCACCT	118	6	-	stress respone	wound responsive element
ColeCPP12	Class I	WRE3	CCACCT	1742	6	-	stress respone	wound responsive element
ColeCPP12	Class I	MBS	CAACTG	229	6	-	stress respone	drought-inducibility
ColeCPP12	Class I	MBS	CAACTG	1123	6	-	stress respone	drought-inducibility
ColeCPP12	Class I	GATA-motif	AAGATAAGATT	645	10	+	light response	light responsiveness
ColeCPP12	Class I	Myb-binding site	CAACAG	34	6	-	stress respone	stress response element
ColeCPP12	Class I	chs-CMA1a	TTACTTAA	534	8	+	light response	light responsiveness
ColeCPP12	Class I	MYB-like sequence	TAACCA	342	6	+	stress respone	stress response element
ColeCPP12	Class I	MYB-like sequence	TAACCA	1578	6	-	stress respone	stress response element
ColeCPP12	Class I	GARE-motif	TCTGTTG	33	7	+	hormone respone	gibberellin-responsiveness
ColeCPP12	Class I	GT1-motif	GGTTAA	341	6	-	light response	light responsiveness
ColeCPP12	Class I	GT1-motif	GGTTAA	1579	6	+	light response	light responsiveness
ColeCPP2	Class II	STRE	AGGGG	1101	5	-	stress respone	stress response element
ColeCPP2	Class II	STRE	AGGGG	1109	5	-	stress respone	stress response element
ColeCPP2	Class II	STRE	AGGGG	1353	5	+	stress respone	stress response element
ColeCPP2	Class II	AE-box	AGAAACAA	539	8	-	light response	light responsiveness
ColeCPP2	Class II	AE-box	AGAAACAA	801	8	+	light response	light responsiveness
ColeCPP2	Class II	Gap-box	CAAATGAA(A/G)A	950	9.5	+	light response	light responsiveness
ColeCPP2	Class II	MYB recognition site	CCGTTG	1955	6	-	stress respone	MYB binding site
ColeCPP2	Class II	TCT-motif	TCTTAC	439	6	-	light response	light responsiveness
ColeCPP2	Class II	TCT-motif	TCTTAC	642	6	+	light response	light responsiveness
ColeCPP2	Class II	TCT-motif	TCTTAC	1244	6	+	light response	light responsiveness
ColeCPP2	Class II	TCT-motif	TCTTAC	1671	6	-	light response	light responsiveness
ColeCPP2	Class II	TCT-motif	TCTTAC	1988	6	-	light response	light responsiveness
ColeCPP2	Class II	G-box	CACGTG	1271	6	-	light response	light responsiveness
ColeCPP2	Class II	TGA-box	TGACGTAA	1265	8	-	hormone respone	auxin responsiveness
ColeCPP2	Class II	ABRE	CACGTG	1271	6	-	hormone respone	abscisic acid responsiveness
ColeCPP2	Class II	ABRE	ACGTG	1272	5	+	hormone respone	abscisic acid responsiveness
ColeCPP2	Class II	GT1-motif	GGTTAA	1356	6	+	light response	light responsiveness
ColeCPP2	Class II	ARE	AAACCA	1164	6	-	stress respone	anaerobic induction
ColeCPP2	Class II	G-box	CACGTG	1271	6	-	light response	light responsiveness
ColeCPP2	Class II	A-box	CCGTCC	434	6	-	light response	light responsiveness
ColeCPP2	Class II	A-box	CCGTCC	520	6	+	light response	light responsiveness
ColeCPP2	Class II	GA-motif	ATAGATAA	1895	8	-	light response	light responsiveness
ColeCPP2	Class II	Box 4	ATTAAT	691	6	+	light response	light responsiveness
ColeCPP2	Class II	Box 4	ATTAAT	1535	6	-	light response	light responsiveness
ColeCPP2	Class II	as-1	TGACG	624	5	+	hormone respone	salicylic acid responsiveness
ColeCPP2	Class II	as-1	TGACG	1268	5	-	hormone respone	salicylic acid responsiveness
ColeCPP2	Class II	as-1	TGACG	1925	5	+	hormone respone	salicylic acid responsiveness
ColeCPP2	Class II	LTR	CCGAAA	24	6	+	stress respone	low-temperature responsiveness
ColeCPP2	Class II	CCAAT-box	CAACGG	1955	6	+	stress respone	MYBHv1 binding site
ColeCPP2	Class II	MYC	CATGTG	257	6	-	stress respone	MYC binding site
ColeCPP2	Class II	MYC	CATGTG	259	6	+	stress respone	MYC binding site
ColeCPP2	Class II	MYC	CAATTG	509	6	+	stress respone	MYC binding site
ColeCPP2	Class II	MYC	CATTTG	717	6	-	stress respone	MYC binding site
ColeCPP2	Class II	MYC	CATTTG	809	6	-	stress respone	MYC binding site
ColeCPP2	Class II	MYC	CATTTG	950	6	-	stress respone	MYC binding site
ColeCPP2	Class II	MYC	CATGTG	985	6	+	stress respone	MYC binding site
ColeCPP2	Class II	MYC	CAATTG	1921	6	-	stress respone	MYC binding site
ColeCPP2	Class II	CCGTCC-box	CCGTCC	434	6	-	growth and development	meristem
ColeCPP2	Class II	CCGTCC-box	CCGTCC	520	6	+	growth and development	meristem
ColeCPP2	Class II	CGTCA-motif	CGTCA	624	5	-	hormone respone	MeJA-responsiveness
ColeCPP2	Class II	CGTCA-motif	CGTCA	1268	5	+	hormone respone	MeJA-responsiveness
ColeCPP2	Class II	CGTCA-motif	CGTCA	1925	5	-	hormone respone	MeJA-responsiveness
ColeCPP2	Class II	TC-rich repeats	GTTTTCTTAC	638	9	+	stress respone	defense and stress responsiveness
ColeCPP2	Class II	ERE	ATTTTAAA	663	8	-	hormone respone	ethylene response element
ColeCPP2	Class II	ERE	ATTTCATA	1554	8	+	hormone respone	ethylene response element
ColeCPP2	Class II	TGACG-motif	TGACG	624	5	+	hormone respone	MeJA-responsiveness
ColeCPP2	Class II	TGACG-motif	TGACG	1268	5	-	hormone respone	MeJA-responsiveness
ColeCPP2	Class II	TGACG-motif	TGACG	1925	5	+	hormone respone	MeJA-responsiveness
ColeCPP2	Class II	TGA-element	AACGAC	1124	6	+	hormone respone	auxin responsiveness
ColeCPP2	Class II	TGA-element	AACGAC	1130	6	-	hormone respone	auxin responsiveness
ColeCPP2	Class II	W box	TTGACC	516	6	+	stress respone	Fungal elicitor responsive element;wound responsive
ColeCPP2	Class II	W box	TTGACC	1739	6	+	stress respone	Fungal elicitor responsive element;wound responsive
ColeCPP3	Class II	ABRE	ACGTG	11	5	+	hormone respone	abscisic acid responsiveness
ColeCPP3	Class II	ABRE	ACGTG	1708	5	+	hormone respone	abscisic acid responsiveness
ColeCPP3	Class II	GATA-motif	AAGGATAAGG	16	9	-	light response	light responsiveness
ColeCPP3	Class II	MBS	CAACTG	1450	6	-	stress respone	drought-inducibility
ColeCPP3	Class II	Myb-binding site	CAACAG	1860	6	-	stress respone	stress response element
ColeCPP3	Class II	MYB-like sequence	TAACCA	468	6	+	stress respone	stress response element
ColeCPP3	Class II	MYB-like sequence	TAACCA	855	6	-	stress respone	stress response element
ColeCPP3	Class II	GT1-motif	GGTTAA	632	6	+	light response	light responsiveness
ColeCPP3	Class II	GT1-motif	GGTTAA	634	6	-	light response	light responsiveness
ColeCPP3	Class II	G-box	TACGTG	10	6	+	light response	light responsiveness
ColeCPP3	Class II	G-box	TAACACGTAG	131	9	+	light response	light responsiveness
ColeCPP3	Class II	G-box	TACGTG	1707	6	+	light response	light responsiveness
ColeCPP3	Class II	TCT-motif	TCTTAC	1502	6	+	light response	light responsiveness
ColeCPP3	Class II	chs-CMA2c	ATATACGTGAAGG	1704	12	+	light response	light responsiveness
ColeCPP3	Class II	STRE	AGGGG	1612	5	-	stress respone	stress response element
ColeCPP3	Class II	STRE	AGGGG	1873	5	+	stress respone	stress response element
ColeCPP3	Class II	AAGAA-motif	gGTAAAGAAA	376	9	-	growth and development	cis-element involved in seed specific expression
ColeCPP3	Class II	AAGAA-motif	gGTAAAGAAA	1306	9	+	growth and development	cis-element involved in seed specific expression
ColeCPP3	Class II	AAGAA-motif	GAAAGAA	1336	7	+	growth and development	cis-element involved in seed specific expression
ColeCPP3	Class II	P-box	CCTTTTG	724	7	-	hormone respone	gibberellin-responsiveness
ColeCPP3	Class II	ERE	ATTTTAAA	241	8	-	hormone respone	ethylene response element
ColeCPP3	Class II	ERE	ATTTTAAA	542	8	-	hormone respone	ethylene response element
ColeCPP3	Class II	ERE	ATTTTAAA	812	8	-	hormone respone	ethylene response element
ColeCPP3	Class II	ERE	ATTTTAAA	818	8	+	hormone respone	ethylene response element
ColeCPP3	Class II	ERE	ATTTTAAA	896	8	+	hormone respone	ethylene response element
ColeCPP3	Class II	ERE	ATTTCATA	1799	8	-	hormone respone	ethylene response element
ColeCPP3	Class II	CGTCA-motif	CGTCA	336	5	+	hormone respone	MeJA-responsiveness
ColeCPP3	Class II	CGTCA-motif	CGTCA	1806	5	-	hormone respone	MeJA-responsiveness
ColeCPP3	Class II	MYB	TAACCA	468	6	+	stress respone	MYB binding site
ColeCPP3	Class II	MYB	TAACCA	855	6	-	stress respone	MYB binding site
ColeCPP3	Class II	MYB	CAACAG	1860	6	-	stress respone	MYB binding site
ColeCPP3	Class II	WUN-motif	AAATTACT	49	8	+	stress respone	wound responsive element
ColeCPP3	Class II	WUN-motif	AAATTTCTT	373	9	+	stress respone	wound responsive element
ColeCPP3	Class II	CCGTCC-box	CCGTCC	1408	6	-	growth and development	meristem
ColeCPP3	Class II	CCGTCC-box	CCGTCC	1507	6	+	growth and development	meristem
ColeCPP3	Class II	MYC	CATTTG	119	6	+	stress respone	MYC binding site
ColeCPP3	Class II	MYC	CAATTG	568	6	+	stress respone	MYC binding site
ColeCPP3	Class II	MYC	CAATTG	1826	6	-	stress respone	MYC binding site
ColeCPP3	Class II	ABRE3a	TACGTG	10	6	+	light response	light responsiveness
ColeCPP3	Class II	ABRE3a	TACGTG	1707	6	+	light response	light responsiveness
ColeCPP3	Class II	W box	TTGACC	612	6	-	stress respone	Fungal elicitor responsive element;wound responsive
ColeCPP3	Class II	W box	TTGACC	1412	6	-	stress respone	Fungal elicitor responsive element;wound responsive
ColeCPP3	Class II	W box	TTGACC	1738	6	-	stress respone	Fungal elicitor responsive element;wound responsive
ColeCPP3	Class II	TGACG-motif	TGACG	336	5	-	hormone respone	MeJA-responsiveness
ColeCPP3	Class II	TGACG-motif	TGACG	1806	5	+	hormone respone	MeJA-responsiveness
ColeCPP3	Class II	A-box	CCGTCC	1408	6	-	light response	light responsiveness
ColeCPP3	Class II	A-box	CCGTCC	1507	6	+	light response	light responsiveness
ColeCPP3	Class II	TCA	TCATCTTCAT	87	9	-	hormone respone	salicylic acid responsiveness
ColeCPP3	Class II	LTR	CCGAAA	1814	6	-	stress respone	low-temperature responsiveness
ColeCPP3	Class II	as-1	TGACG	336	5	-	hormone respone	salicylic acid responsiveness
ColeCPP3	Class II	as-1	TGACG	1806	5	+	hormone respone	salicylic acid responsiveness
ColeCPP3	Class II	Box 4	ATTAAT	684	6	+	light response	light responsiveness
ColeCPP3	Class II	Box 4	ATTAAT	906	6	+	light response	light responsiveness
ColeCPP3	Class II	Box 4	ATTAAT	1069	6	-	light response	light responsiveness
ColeCPP3	Class II	Box 4	ATTAAT	1263	6	-	light response	light responsiveness
ColeCPP4	Class I	as-1	TGACG	103	5	-	hormone respone	salicylic acid responsiveness
ColeCPP4	Class I	as-1	TGACG	431	5	+	hormone respone	salicylic acid responsiveness
ColeCPP4	Class I	ACE	GACACGTATG	179	9	-	light response	light responsiveness
ColeCPP4	Class I	Box 4	ATTAAT	590	6	+	light response	light responsiveness
ColeCPP4	Class I	Box 4	ATTAAT	938	6	+	light response	light responsiveness
ColeCPP4	Class I	Box 4	ATTAAT	1066	6	-	light response	light responsiveness
ColeCPP4	Class I	Box 4	ATTAAT	1300	6	-	light response	light responsiveness
ColeCPP4	Class I	Box 4	ATTAAT	1366	6	-	light response	light responsiveness
ColeCPP4	Class I	G-box	CACGTT	116	6	-	light response	light responsiveness
ColeCPP4	Class I	G-box	CACGTT	873	6	+	light response	light responsiveness
ColeCPP4	Class I	G-box	CACGTG	1575	6	-	light response	light responsiveness
ColeCPP4	Class I	TGACG-motif	TGACG	103	5	-	hormone respone	MeJA-responsiveness
ColeCPP4	Class I	TGACG-motif	TGACG	431	5	+	hormone respone	MeJA-responsiveness
ColeCPP4	Class I	AT1-motif	AATTATTTTTTATT	1045	13	+	light response	light responsiveness
ColeCPP4	Class I	CGTCA-motif	CGTCA	103	5	+	hormone respone	MeJA-responsiveness
ColeCPP4	Class I	CGTCA-motif	CGTCA	431	5	-	hormone respone	MeJA-responsiveness
ColeCPP4	Class I	ERE	ATTTTAAA	1515	8	+	hormone respone	ethylene response element
ColeCPP4	Class I	ERE	ATTTTAAA	1713	8	-	hormone respone	ethylene response element
ColeCPP4	Class I	ERE	ATTTTAAA	1719	8	+	hormone respone	ethylene response element
ColeCPP4	Class I	MYC	CATGTG	14	6	+	stress respone	MYC binding site
ColeCPP4	Class I	MYC	CATTTG	331	6	+	stress respone	MYC binding site
ColeCPP4	Class I	MYC	CAATTG	1036	6	-	stress respone	MYC binding site
ColeCPP4	Class I	ABRE3a	TACGTG	181	6	+	light response	light responsiveness
ColeCPP4	Class I	ABRE3a	TACGTG	232	6	-	light response	light responsiveness
ColeCPP4	Class I	CCAAT-box	CAACGG	463	6	-	stress respone	MYBHv1 binding site
ColeCPP4	Class I	MYB	CAACAG	24	6	-	stress respone	MYB binding site
ColeCPP4	Class I	WUN-motif	AAATTACT	1530	8	-	stress respone	wound responsive element
ColeCPP4	Class I	chs-CMA2a	TCACTTGA	1823	8	+	light response	light responsiveness
ColeCPP4	Class I	CARE	CAACTCAC	402	8	-	hormone respone	gibberellin-responsiveness
ColeCPP4	Class I	Sp1	GGGCGG	1808	6	-	light response	light responsiveness
ColeCPP4	Class I	Sp1	GGGCGG	1816	6	-	light response	light responsiveness
ColeCPP4	Class I	G-box	TACGTG	181	6	+	light response	light responsiveness
ColeCPP4	Class I	G-box	TACGTG	232	6	-	light response	light responsiveness
ColeCPP4	Class I	G-box	CACGAC	772	6	-	light response	light responsiveness
ColeCPP4	Class I	G-box	CAGACGTGGCA	1573	10	+	light response	light responsiveness
ColeCPP4	Class I	G-box	ACACGTGGC	1574	9	+	light response	light responsiveness
ColeCPP4	Class I	G-box	CACGTG	1575	6	-	light response	light responsiveness
ColeCPP4	Class I	MYB recognition site	CCGTTG	463	6	+	stress respone	MYB binding site
ColeCPP4	Class I	STRE	AGGGG	343	5	-	stress respone	stress response element
ColeCPP4	Class I	STRE	AGGGG	1819	5	-	stress respone	stress response element
ColeCPP4	Class I	AT~ABRE	TACGTGTC	181	8	+	hormone respone	abscisic acid responsiveness
ColeCPP4	Class I	Myb-binding site	CAACAG	24	6	-	stress respone	stress response element
ColeCPP4	Class I	GARE-motif	TCTGTTG	23	7	+	hormone respone	gibberellin-responsiveness
ColeCPP4	Class I	GT1-motif	GGTTAA	1653	6	+	light response	light responsiveness
ColeCPP4	Class I	Box II	TGGTAATAA	1054	9	-	light response	light responsiveness
ColeCPP4	Class I	WRE3	CCACCT	1583	6	-	stress respone	wound responsive element
ColeCPP4	Class I	WRE3	CCACCT	1663	6	-	stress respone	wound responsive element
ColeCPP4	Class I	ABRE	ACGTG	117	5	+	hormone respone	abscisic acid responsiveness
ColeCPP4	Class I	ABRE	TACGTGTC	181	8	+	hormone respone	abscisic acid responsiveness
ColeCPP4	Class I	ABRE	ACGTG	182	5	+	hormone respone	abscisic acid responsiveness
ColeCPP4	Class I	ABRE	ACGTG	232	5	-	hormone respone	abscisic acid responsiveness
ColeCPP4	Class I	ABRE	ACGTG	873	5	-	hormone respone	abscisic acid responsiveness
ColeCPP4	Class I	ABRE	GACACGTGGC	1573	9	+	hormone respone	abscisic acid responsiveness
ColeCPP4	Class I	ABRE	CACGTG	1575	6	-	hormone respone	abscisic acid responsiveness
ColeCPP4	Class I	ABRE	ACGTG	1576	5	+	hormone respone	abscisic acid responsiveness
ColeCPP5	Class II	GATA-motif	AAGGATAAGG	1129	9	+	light response	light responsiveness
ColeCPP5	Class II	AAGAA-motif	GAAAGAA	53	7	-	growth and development	cis-element involved in seed specific expression
ColeCPP5	Class II	AAGAA-motif	gGTAAAGAAA	132	9	-	growth and development	cis-element involved in seed specific expression
ColeCPP5	Class II	AAGAA-motif	GAAAGAA	694	7	-	growth and development	cis-element involved in seed specific expression
ColeCPP5	Class II	TCCC-motif	TCTCCCT	438	7	-	light response	light responsiveness
ColeCPP5	Class II	STRE	AGGGG	9	5	+	stress respone	stress response element
ColeCPP5	Class II	STRE	AGGGG	1200	5	+	stress respone	stress response element
ColeCPP5	Class II	TCA-element	CCATCTTTTT	980	9	-	hormone respone	salicylic acid responsiveness
ColeCPP5	Class II	AT1-motif	AATTATTTTTTATT	151	13	-	light response	light responsiveness
ColeCPP5	Class II	AT1-motif	AATTATTTTTTATT	249	13	+	light response	light responsiveness
ColeCPP5	Class II	AT1-motif	AATTATTTTTTATT	963	13	-	light response	light responsiveness
ColeCPP5	Class II	TGACG-motif	TGACG	1510	5	-	hormone respone	MeJA-responsiveness
ColeCPP5	Class II	TGACG-motif	TGACG	1846	5	+	hormone respone	MeJA-responsiveness
ColeCPP5	Class II	TGACG-motif	TGACG	1939	5	-	hormone respone	MeJA-responsiveness
ColeCPP5	Class II	circadian	CAAAGATATC	1305	9	-	growth and development	circadian
ColeCPP5	Class II	CGTCA-motif	CGTCA	1510	5	+	hormone respone	MeJA-responsiveness
ColeCPP5	Class II	CGTCA-motif	CGTCA	1846	5	-	hormone respone	MeJA-responsiveness
ColeCPP5	Class II	CGTCA-motif	CGTCA	1939	5	+	hormone respone	MeJA-responsiveness
ColeCPP5	Class II	CCGTCC-box	CCGTCC	1539	6	+	growth and development	meristem
ColeCPP5	Class II	MYC	CATGTG	884	6	+	stress respone	MYC binding site
ColeCPP5	Class II	MYC	CATGTG	1083	6	-	stress respone	MYC binding site
ColeCPP5	Class II	MYC	CATTTG	1578	6	-	stress respone	MYC binding site
ColeCPP5	Class II	CAT-box	GCCACT	776	6	+	growth and development	meristem
ColeCPP5	Class II	Box 4	ATTAAT	1120	6	-	light response	light responsiveness
ColeCPP5	Class II	Box 4	ATTAAT	1366	6	-	light response	light responsiveness
ColeCPP5	Class II	as-1	TGACG	1510	5	-	hormone respone	salicylic acid responsiveness
ColeCPP5	Class II	as-1	TGACG	1846	5	+	hormone respone	salicylic acid responsiveness
ColeCPP5	Class II	as-1	TGACG	1939	5	-	hormone respone	salicylic acid responsiveness
ColeCPP5	Class II	A-box	CCGTCC	1539	6	+	light response	light responsiveness
ColeCPP5	Class II	ARE	AAACCA	342	6	-	stress respone	anaerobic induction
ColeCPP5	Class II	ARE	AAACCA	1519	6	+	stress respone	anaerobic induction
ColeCPP5	Class II	TCA	TCATCTTCAT	516	9	-	hormone respone	salicylic acid responsiveness
ColeCPP5	Class II	TCA	TCATCTTCAT	648	9	-	hormone respone	salicylic acid responsiveness
ColeCPP6	Class I	TCA	TCATCTTCAT	62	9	+	hormone respone	salicylic acid responsiveness
ColeCPP6	Class I	G-box	CACGTT	1129	6	-	light response	light responsiveness
ColeCPP6	Class I	ARE	AAACCA	1640	6	-	stress respone	anaerobic induction
ColeCPP6	Class I	Box 4	ATTAAT	191	6	+	light response	light responsiveness
ColeCPP6	Class I	Box 4	ATTAAT	628	6	+	light response	light responsiveness
ColeCPP6	Class I	ACE	CTAACGTATT	1973	9	-	light response	light responsiveness
ColeCPP6	Class I	as-1	TGACG	1300	5	-	hormone respone	salicylic acid responsiveness
ColeCPP6	Class I	CAT-box	GCCACT	232	6	-	growth and development	meristem
ColeCPP6	Class I	CAT-box	GCCACT	1046	6	-	growth and development	meristem
ColeCPP6	Class I	MYC	CATTTG	1618	6	-	stress respone	MYC binding site
ColeCPP6	Class I	MYB	CAACCA	28	6	+	stress respone	MYB binding site
ColeCPP6	Class I	MYB	TAACCA	109	6	+	stress respone	MYB binding site
ColeCPP6	Class I	MYB	CAACCA	129	6	+	stress respone	MYB binding site
ColeCPP6	Class I	MYB	CAACAG	958	6	+	stress respone	MYB binding site
ColeCPP6	Class I	MYB	TAACCA	1119	6	-	stress respone	MYB binding site
ColeCPP6	Class I	MYB	CAACCA	1133	6	-	stress respone	MYB binding site
ColeCPP6	Class I	MYB	CAACCA	1744	6	+	stress respone	MYB binding site
ColeCPP6	Class I	CGTCA-motif	CGTCA	1300	5	+	hormone respone	MeJA-responsiveness
ColeCPP6	Class I	TGACG-motif	TGACG	1300	5	-	hormone respone	MeJA-responsiveness
ColeCPP6	Class I	TGA-element	AACGAC	767	6	+	hormone respone	auxin responsiveness
ColeCPP6	Class I	W box	TTGACC	848	6	+	stress respone	Fungal elicitor responsive element;wound responsive
ColeCPP6	Class I	TCA-element	CCATCTTTTT	1835	9	+	hormone respone	salicylic acid responsiveness
ColeCPP6	Class I	STRE	AGGGG	260	5	-	stress respone	stress response element
ColeCPP6	Class I	TATC-box	TATCCCA	1953	7	-	hormone respone	gibberellin-responsiveness
ColeCPP6	Class I	AAGAA-motif	GAAAGAA	914	7	-	growth and development	cis-element involved in seed specific expression
ColeCPP6	Class I	AAGAA-motif	GAAAGAA	1791	7	-	growth and development	cis-element involved in seed specific expression
ColeCPP6	Class I	AAGAA-motif	GAAAGAA	1968	7	+	growth and development	cis-element involved in seed specific expression
ColeCPP6	Class I	GATA-motif	AAGATAAGATT	363	10	-	light response	light responsiveness
ColeCPP6	Class I	ABRE	ACGTG	1130	5	+	hormone respone	abscisic acid responsiveness
ColeCPP6	Class I	GT1-motif	GGTTAA	1579	6	-	light response	light responsiveness
ColeCPP6	Class I	MYB-like sequence	TAACCA	109	6	+	stress respone	stress response element
ColeCPP6	Class I	MYB-like sequence	TAACCA	1119	6	-	stress respone	stress response element
ColeCPP6	Class I	Myb-binding site	CAACAG	958	6	+	stress respone	stress response element
ColeCPP7	Class II	Box 4	ATTAAT	478	6	+	light response	light responsiveness
ColeCPP7	Class II	Box 4	ATTAAT	888	6	+	light response	light responsiveness
ColeCPP7	Class II	MRE	AACCTAA	511	7	-	light response	light responsiveness
ColeCPP7	Class II	A-box	CCGTCC	215	6	-	light response	light responsiveness
ColeCPP7	Class II	A-box	CCGTCC	397	6	-	light response	light responsiveness
ColeCPP7	Class II	G-box	CACGTG	531	6	+	light response	light responsiveness
ColeCPP7	Class II	G-box	CACGTG	1913	6	-	light response	light responsiveness
ColeCPP7	Class II	G-box	CACGTT	1993	6	-	light response	light responsiveness
ColeCPP7	Class II	ARE	AAACCA	851	6	-	stress respone	anaerobic induction
ColeCPP7	Class II	ARE	AAACCA	1049	6	+	stress respone	anaerobic induction
ColeCPP7	Class II	ARE	AAACCA	1225	6	-	stress respone	anaerobic induction
ColeCPP7	Class II	ARE	AAACCA	1515	6	+	stress respone	anaerobic induction
ColeCPP7	Class II	ARE	AAACCA	1808	6	+	stress respone	anaerobic induction
ColeCPP7	Class II	ARE	AAACCA	1876	6	+	stress respone	anaerobic induction
ColeCPP7	Class II	ARE	AAACCA	1979	6	-	stress respone	anaerobic induction
ColeCPP7	Class II	MBSI	TTTTTACGGTTA	1429	11	+	growth and development	flavonoid
ColeCPP7	Class II	TCA-element	CCATCTTTTT	332	9	-	hormone respone	salicylic acid responsiveness
ColeCPP7	Class II	W box	TTGACC	431	6	-	stress respone	Fungal elicitor responsive element;wound responsive
ColeCPP7	Class II	TGA-element	AACGAC	1250	6	-	hormone respone	auxin responsiveness
ColeCPP7	Class II	circadian	CAAAGATATC	621	9	+	growth and development	circadian
ColeCPP7	Class II	ERE	ATTTTAAA	80	8	-	hormone respone	ethylene response element
ColeCPP7	Class II	ERE	ATTTTAAA	861	8	-	hormone respone	ethylene response element
ColeCPP7	Class II	ERE	ATTTTAAA	871	8	+	hormone respone	ethylene response element
ColeCPP7	Class II	ERE	ATTTTAAA	966	8	+	hormone respone	ethylene response element
ColeCPP7	Class II	ERE	ATTTTAAA	968	8	-	hormone respone	ethylene response element
ColeCPP7	Class II	ERE	ATTTTAAA	1118	8	+	hormone respone	ethylene response element
ColeCPP7	Class II	WUN-motif	TTATTACAT	919	9	+	stress respone	wound responsive element
ColeCPP7	Class II	WUN-motif	AAATTTCCT	1923	9	-	stress respone	wound responsive element
ColeCPP7	Class II	MYB	CAACAG	434	6	+	stress respone	MYB binding site
ColeCPP7	Class II	MYB	CAACCA	1160	6	-	stress respone	MYB binding site
ColeCPP7	Class II	MYB	CAACCA	1170	6	-	stress respone	MYB binding site
ColeCPP7	Class II	MYB	TAACCA	1192	6	-	stress respone	MYB binding site
ColeCPP7	Class II	MYB	CAACCA	1245	6	-	stress respone	MYB binding site
ColeCPP7	Class II	MYB	TAACCA	1435	6	-	stress respone	MYB binding site
ColeCPP7	Class II	MYB	TAACCA	1618	6	-	stress respone	MYB binding site
ColeCPP7	Class II	MYB	TAACCA	1869	6	-	stress respone	MYB binding site
ColeCPP7	Class II	MYB	TAACCA	1956	6	+	stress respone	MYB binding site
ColeCPP7	Class II	CCGTCC-box	CCGTCC	215	6	-	growth and development	meristem
ColeCPP7	Class II	CCGTCC-box	CCGTCC	397	6	-	growth and development	meristem
ColeCPP7	Class II	MYC	CATTTG	999	6	-	stress respone	MYC binding site
ColeCPP7	Class II	MYC	CATTTG	1093	6	-	stress respone	MYC binding site
ColeCPP7	Class II	CCAAT-box	CAACGG	440	6	-	stress respone	MYBHv1 binding site
ColeCPP7	Class II	P-box	CCTTTTG	311	7	+	hormone respone	gibberellin-responsiveness
ColeCPP7	Class II	G-box	ACACGTGT	530	8	+	light response	light responsiveness
ColeCPP7	Class II	G-box	CACGTG	531	6	+	light response	light responsiveness
ColeCPP7	Class II	G-box	CACGAC	1368	6	-	light response	light responsiveness
ColeCPP7	Class II	G-box	CACGTG	1913	6	-	light response	light responsiveness
ColeCPP7	Class II	MYB recognition site	CCGTTG	440	6	+	stress respone	MYB binding site
ColeCPP7	Class II	AE-box	AGAAACTT	603	8	+	light response	light responsiveness
ColeCPP7	Class II	STRE	AGGGG	302	5	-	stress respone	stress response element
ColeCPP7	Class II	STRE	AGGGG	420	5	+	stress respone	stress response element
ColeCPP7	Class II	Myb-binding site	CAACAG	434	6	+	stress respone	stress response element
ColeCPP7	Class II	MYB-like sequence	TAACCA	1192	6	-	stress respone	stress response element
ColeCPP7	Class II	MYB-like sequence	TAACCA	1435	6	-	stress respone	stress response element
ColeCPP7	Class II	MYB-like sequence	TAACCA	1618	6	-	stress respone	stress response element
ColeCPP7	Class II	MYB-like sequence	TAACCA	1869	6	-	stress respone	stress response element
ColeCPP7	Class II	MYB-like sequence	TAACCA	1956	6	+	stress respone	stress response element
ColeCPP7	Class II	GC-repeat	GGCCTCGCCACG	1832	11	+	stress respone	anoxic specific inducibility element GC-motif
ColeCPP7	Class II	GT1-motif	GGTTAAT	1619	7	+	light response	light responsiveness
ColeCPP7	Class II	ABRE	CACGTG	531	6	+	hormone respone	abscisic acid responsiveness
ColeCPP7	Class II	ABRE	ACGTG	532	5	+	hormone respone	abscisic acid responsiveness
ColeCPP7	Class II	ABRE	CACGTG	1913	6	-	hormone respone	abscisic acid responsiveness
ColeCPP7	Class II	ABRE	ACGTG	1914	5	+	hormone respone	abscisic acid responsiveness
ColeCPP7	Class II	ABRE	ACGTG	1994	5	+	hormone respone	abscisic acid responsiveness
ColeCPP7	Class II	WRE3	CCACCT	1157	6	-	stress respone	wound responsive element
ColeCPP7	Class II	WRE3	CCACCT	1209	6	-	stress respone	wound responsive element
ColeCPP7	Class II	WRE3	CCACCT	1242	6	-	stress respone	wound responsive element
ColeCPP7	Class II	WRE3	CCACCT	1359	6	-	stress respone	wound responsive element
ColeCPP7	Class II	GATA-motif	GATAGGA	649	7	+	light response	light responsiveness
ColeCPP8	Class II	A-box	CCGTCC	199	6	-	light response	light responsiveness
ColeCPP8	Class II	A-box	CCGTCC	313	6	-	light response	light responsiveness
ColeCPP8	Class II	A-box	CCGTCC	344	6	-	light response	light responsiveness
ColeCPP8	Class II	A-box	CCGTCC	375	6	-	light response	light responsiveness
ColeCPP8	Class II	Box 4	ATTAAT	819	6	+	light response	light responsiveness
ColeCPP8	Class II	Box 4	ATTAAT	823	6	+	light response	light responsiveness
ColeCPP8	Class II	Box 4	ATTAAT	1138	6	-	light response	light responsiveness
ColeCPP8	Class II	Box 4	ATTAAT	1158	6	-	light response	light responsiveness
ColeCPP8	Class II	Box 4	ATTAAT	1194	6	-	light response	light responsiveness
ColeCPP8	Class II	Box 4	ATTAAT	1438	6	-	light response	light responsiveness
ColeCPP8	Class II	Box 4	ATTAAT	1880	6	-	light response	light responsiveness
ColeCPP8	Class II	Box 4	ATTAAT	1988	6	-	light response	light responsiveness
ColeCPP8	Class II	MYC	CATGTG	61	6	-	stress respone	MYC binding site
ColeCPP8	Class II	MYC	CATTTG	125	6	-	stress respone	MYC binding site
ColeCPP8	Class II	MYC	CAATTG	610	6	+	stress respone	MYC binding site
ColeCPP8	Class II	MYC	CATTTG	970	6	-	stress respone	MYC binding site
ColeCPP8	Class II	MYC	CATGTG	991	6	-	stress respone	MYC binding site
ColeCPP8	Class II	MYC	CATGTG	1031	6	+	stress respone	MYC binding site
ColeCPP8	Class II	MYC	CATTTG	1052	6	+	stress respone	MYC binding site
ColeCPP8	Class II	MYB	CAACCA	255	6	-	stress respone	MYB binding site
ColeCPP8	Class II	MYB	CAACCA	395	6	-	stress respone	MYB binding site
ColeCPP8	Class II	MYB	CAACAG	406	6	+	stress respone	MYB binding site
ColeCPP8	Class II	MYB	CAACAG	412	6	-	stress respone	MYB binding site
ColeCPP8	Class II	CCGTCC-box	CCGTCC	199	6	-	growth and development	meristem
ColeCPP8	Class II	CCGTCC-box	CCGTCC	313	6	-	growth and development	meristem
ColeCPP8	Class II	CCGTCC-box	CCGTCC	344	6	-	growth and development	meristem
ColeCPP8	Class II	CCGTCC-box	CCGTCC	375	6	-	growth and development	meristem
ColeCPP8	Class II	WUN-motif	AAATTACT	484	8	+	stress respone	wound responsive element
ColeCPP8	Class II	ERE	ATTTTAAA	921	8	+	hormone respone	ethylene response element
ColeCPP8	Class II	ERE	ATTTCATA	1114	8	+	hormone respone	ethylene response element
ColeCPP8	Class II	W box	TTGACC	403	6	-	stress respone	Fungal elicitor responsive element;wound responsive
ColeCPP8	Class II	W box	TTGACC	1314	6	-	stress respone	Fungal elicitor responsive element;wound responsive
ColeCPP8	Class II	TATC-box	TATCCCA	624	7	-	hormone respone	gibberellin-responsiveness
ColeCPP8	Class II	STRE	AGGGG	465	5	+	stress respone	stress response element
ColeCPP8	Class II	STRE	AGGGG	862	5	+	stress respone	stress response element
ColeCPP8	Class II	STRE	AGGGG	1500	5	+	stress respone	stress response element
ColeCPP8	Class II	STRE	AGGGG	1800	5	-	stress respone	stress response element
ColeCPP8	Class II	TCCC-motif	TCTCCCT	249	7	+	light response	light responsiveness
ColeCPP8	Class II	TCCC-motif	TCTCCCT	264	7	+	light response	light responsiveness
ColeCPP8	Class II	GATA-motif	AAGATAAGATT	1632	10	-	light response	light responsiveness
ColeCPP8	Class II	chs-CMA1a	TTACTTAA	1328	8	-	light response	light responsiveness
ColeCPP8	Class II	Myb-binding site	CAACAG	406	6	+	stress respone	stress response element
ColeCPP8	Class II	Myb-binding site	CAACAG	412	6	-	stress respone	stress response element
ColeCPP9	Class I	ATCT-motif	AATCTAATCC	471	9	-	light response	light responsiveness
ColeCPP9	Class I	MYB-like sequence	TAACCA	1317	6	-	stress respone	stress response element
ColeCPP9	Class I	Myb-binding site	CAACAG	147	6	-	stress respone	stress response element
ColeCPP9	Class I	GT1-motif	GGTTAA	1318	6	+	light response	light responsiveness
ColeCPP9	Class I	GARE-motif	TCTGTTG	146	7	+	hormone respone	gibberellin-responsiveness
ColeCPP9	Class I	TCT-motif	TCTTAC	895	6	-	light response	light responsiveness
ColeCPP9	Class I	TCT-motif	TCTTAC	931	6	-	light response	light responsiveness
ColeCPP9	Class I	STRE	AGGGG	40	5	-	stress respone	stress response element
ColeCPP9	Class I	AAGAA-motif	GAAAGAA	1853	7	+	growth and development	cis-element involved in seed specific expression
ColeCPP9	Class I	AAGAA-motif	GAAAGAA	1916	7	+	growth and development	cis-element involved in seed specific expression
ColeCPP9	Class I	ERE	ATTTTAAA	1787	8	-	hormone respone	ethylene response element
ColeCPP9	Class I	MYC	CATTTG	996	6	-	stress respone	MYC binding site
ColeCPP9	Class I	MYC	CATTTG	1396	6	+	stress respone	MYC binding site
ColeCPP9	Class I	MYC	CAATTG	1468	6	-	stress respone	MYC binding site
ColeCPP9	Class I	MYB	CAACAG	147	6	-	stress respone	MYB binding site
ColeCPP9	Class I	MYB	CAACCA	1077	6	-	stress respone	MYB binding site
ColeCPP9	Class I	MYB	TAACCA	1317	6	-	stress respone	MYB binding site
ColeCPP9	Class I	CCGTCC-box	CCGTCC	1673	6	+	growth and development	meristem
ColeCPP9	Class I	CCGTCC-box	CCGTCC	1714	6	+	growth and development	meristem
ColeCPP9	Class I	AT1-motif	AATTATTTTTTATT	815	13	-	light response	light responsiveness
ColeCPP9	Class I	TGA-element	AACGAC	960	6	-	hormone respone	auxin responsiveness
ColeCPP9	Class I	ARE	AAACCA	1037	6	+	stress respone	anaerobic induction
ColeCPP9	Class I	MRE	AACCTAA	1071	7	-	light response	light responsiveness
ColeCPP9	Class I	GA-motif	ATAGATAA	611	8	+	light response	light responsiveness
ColeCPP9	Class I	A-box	CCGTCC	1673	6	+	light response	light responsiveness
ColeCPP9	Class I	A-box	CCGTCC	1714	6	+	light response	light responsiveness
ColeCPP9	Class I	TCA	TCATCTTCAT	1960	9	+	hormone respone	salicylic acid responsiveness
ColeCPP9	Class I	ACE	CTAACGTATT	706	9	+	light response	light responsiveness
ColeCPP9	Class I	Box 4	ATTAAT	1359	6	-	light response	light responsiveness
CsinCPP1	Class I	MYB	TAACCA	350	6	+	stress respone	MYB binding site
CsinCPP1	Class I	MYB	CAACCA	1252	6	-	stress respone	MYB binding site
CsinCPP1	Class I	MYB	TAACCA	1411	6	+	stress respone	MYB binding site
CsinCPP1	Class I	MYB	TAACCA	1816	6	-	stress respone	MYB binding site
CsinCPP1	Class I	MYC	CATTTG	179	6	-	stress respone	MYC binding site
CsinCPP1	Class I	MYC	CATTTG	193	6	-	stress respone	MYC binding site
CsinCPP1	Class I	MYC	CATTTG	405	6	-	stress respone	MYC binding site
CsinCPP1	Class I	MYC	CATTTG	412	6	-	stress respone	MYC binding site
CsinCPP1	Class I	MYC	CATTTG	498	6	+	stress respone	MYC binding site
CsinCPP1	Class I	MYC	CATTTG	505	6	+	stress respone	MYC binding site
CsinCPP1	Class I	MYC	CATTTG	608	6	-	stress respone	MYC binding site
CsinCPP1	Class I	MYC	CAATTG	1029	6	-	stress respone	MYC binding site
CsinCPP1	Class I	MYC	CATTTG	1902	6	+	stress respone	MYC binding site
CsinCPP1	Class I	ERE	ATTTCATA	1292	8	-	hormone respone	ethylene response element
CsinCPP1	Class I	ERE	ATTTCATA	1589	8	-	hormone respone	ethylene response element
CsinCPP1	Class I	ERE	ATTTTAAA	1665	8	-	hormone respone	ethylene response element
CsinCPP1	Class I	ERE	ATTTTAAA	1844	8	+	hormone respone	ethylene response element
CsinCPP1	Class I	ERE	ATTTTAAA	1846	8	-	hormone respone	ethylene response element
CsinCPP1	Class I	circadian	CAAAGATATC	1037	9	-	growth and development	circadian
CsinCPP1	Class I	CGTCA-motif	CGTCA	121	5	-	hormone respone	MeJA-responsiveness
CsinCPP1	Class I	TCA-element	CCATCTTTTT	1791	9	-	hormone respone	salicylic acid responsiveness
CsinCPP1	Class I	TGACG-motif	TGACG	121	5	+	hormone respone	MeJA-responsiveness
CsinCPP1	Class I	AT1-motif	AATTATTTTTTATT	1209	13	+	light response	light responsiveness
CsinCPP1	Class I	AT1-motif	AATTATTTTTTATT	1446	13	-	light response	light responsiveness
CsinCPP1	Class I	TCA	TCATCTTCAT	586	9	+	hormone respone	salicylic acid responsiveness
CsinCPP1	Class I	ARE	AAACCA	292	6	-	stress respone	anaerobic induction
CsinCPP1	Class I	ARE	AAACCA	1742	6	-	stress respone	anaerobic induction
CsinCPP1	Class I	ARE	AAACCA	1873	6	+	stress respone	anaerobic induction
CsinCPP1	Class I	as-1	TGACG	121	5	+	hormone respone	salicylic acid responsiveness
CsinCPP1	Class I	Box 4	ATTAAT	1210	6	-	light response	light responsiveness
CsinCPP1	Class I	Box 4	ATTAAT	1276	6	-	light response	light responsiveness
CsinCPP1	Class I	Box 4	ATTAAT	1453	6	-	light response	light responsiveness
CsinCPP1	Class I	Box 4	ATTAAT	1575	6	-	light response	light responsiveness
CsinCPP1	Class I	Box 4	ATTAAT	1810	6	-	light response	light responsiveness
CsinCPP1	Class I	Box 4	ATTAAT	1836	6	-	light response	light responsiveness
CsinCPP1	Class I	MBS	CAACTG	1932	6	+	stress respone	drought-inducibility
CsinCPP1	Class I	GT1-motif	GGTTAA	1817	6	+	light response	light responsiveness
CsinCPP1	Class I	chs-CMA1a	TTACTTAA	1617	8	-	light response	light responsiveness
CsinCPP1	Class I	MYB-like sequence	TAACCA	350	6	+	stress respone	stress response element
CsinCPP1	Class I	MYB-like sequence	TAACCA	1411	6	+	stress respone	stress response element
CsinCPP1	Class I	MYB-like sequence	TAACCA	1816	6	-	stress respone	stress response element
CsinCPP1	Class I	STRE	AGGGG	689	5	+	stress respone	stress response element
[truncated: 888 more rows]
